# Supplementary material for: Geospatial modelling of farmer–herder interactions maps cultural geography of Bronze and Iron Age Tibet, 3600–2200 BP
Source: Sci Rep. 2024 Feb 2;14:2010. doi: 10.1038/s41598-023-50556-9 (PMC10837149; doi:10.1038/s41598-023-50556-9)
Supplement: Supplementary file 2 — Supplementary Information 2. [file 41598_2023_50556_MOESM2_ESM.xls]

## Sheet: sites_withinTP_3600_2200BP
Latitude	Longitude	Name_ENG	Period	Site_type	Source	Flow_value	Distance to pathways in meters
31.9251	102.109	Shidaqiu	Bronze age	Settlement	Aba Bureau of Cultural Relics, Chengdu Institute of Archaeology. & Maerkang Bureau of Culture and Sports. (2015). Maerkang shidaqiu yizhi shijue baogao (Excavation report of the Shidaqiu site in Maerkang County). Chengdu kaogufaxian 1, 1-15.	7715	5390.59
29.7008	91.1286	Qugong	Stone age to Early metal age	Settlement	Chinese Academy of Science, Qugong in Lhasa (Zhongguo dabaikequanshu chubanshe, 1999).	130.5	3259.85
31.4969	103.594	Buwa	Neolithic to Warring State	Settlement	Wenchuan Institute of Cultural Relics et al.(2012). Sichuan wenchuanxian buwayizhi 2009nian fajuejianbao (Wenchuan Buwa site excavation report in 2009). (Chengdu kaogufaxian)	1307.5	6888.74
36.17	97.4	Tawendaliha	Nuomuhong	Settlement	Dong, G., Ren, L., Jia, X., Liu, X., Dong, S., Li, H., Wang, Z., Xiao, Y., & Chen, F. (2016). Chronology and subsistence strategy of Nuomuhong Culture in the Tibetan Plateau. Quaternary International, 426, 42–49	17561.5	42753.6
36	97.46	Xiariyamakebu	Nuomuhong	Settlement	Dong, G., Ren, L., Jia, X., Liu, X., Dong, S., Li, H., Wang, Z., Xiao, Y., & Chen, F. (2016). Chronology and subsistence strategy of Nuomuhong Culture in the Tibetan Plateau. Quaternary International, 426, 42–49	5088.5	23599
36.43	96.43	Talitaliha	Nuomuhong	Settlement	Dong, G., Ren, L., Jia, X., Liu, X., Dong, S., Li, H., Wang, Z., Xiao, Y., & Chen, F. (2016). Chronology and subsistence strategy of Nuomuhong Culture in the Tibetan Plateau. Quaternary International, 426, 42–49	6282.5	62263.9
33.4114	101.962	Galonggamuhe	Neolithic to Bronze age	Settlement	National Bureau of Cultural Relics, Zhongguo wenwu dituji: Gansu fence (Cehui chubanshe, 2011).	26522984	6913.88
33.9755	102.083	Amioula	Neolithic to Bronze age	Settlement	National Bureau of Cultural Relics, Zhongguo wenwu dituji: Gansu fence (Cehui chubanshe, 2011).	14498.5	7002.42
34.5344	102.653	Tanglongduo	Bronze age	Settlement	National Bureau of Cultural Relics, Zhongguo wenwu dituji: Gansu fence (Cehui chubanshe, 2011).	2331	829.338
34.5388	102.641	Qingke	Bronze age	Settlement	National Bureau of Cultural Relics, Zhongguo wenwu dituji: Gansu fence (Cehui chubanshe, 2011).	2089.5	1836.32
34.563	102.613	Jiarigen	Bronze age	Settlement	National Bureau of Cultural Relics, Zhongguo wenwu dituji: Gansu fence (Cehui chubanshe, 2011).	5836.5	4892.25
34.5655	102.581	Gencha	Bronze age	Settlement	National Bureau of Cultural Relics, Zhongguo wenwu dituji: Gansu fence (Cehui chubanshe, 2011).	5690	4921.59
34.5812	102.52	Chuangba	Neolithic to Bronze age	Settlement	National Bureau of Cultural Relics, Zhongguo wenwu dituji: Gansu fence (Cehui chubanshe, 2011).	570316416	440.374
34.926	102.695	Jiagatang	Neolithic to Bronze age	Settlement	National Bureau of Cultural Relics, Zhongguo wenwu dituji: Gansu fence (Cehui chubanshe, 2011).	159968	543.748
34.0062	103.396	Baiyun	Neolithic to Bronze age	Settlement	National Bureau of Cultural Relics, Zhongguo wenwu dituji: Gansu fence (Cehui chubanshe, 2011).	5291	10174.7
34.0254	103.34	Xiexie	Neolithic to Bronze age	Settlement	National Bureau of Cultural Relics, Zhongguo wenwu dituji: Gansu fence (Cehui chubanshe, 2011).	77038.5	11708.8
34.0389	103.254	Sarang	Neolithic to Bronze age	Settlement	National Bureau of Cultural Relics, Zhongguo wenwu dituji: Gansu fence (Cehui chubanshe, 2011).	4617.5	3597.63
34.0475	103.242	Yagu	Bronze age	Settlement	National Bureau of Cultural Relics, Zhongguo wenwu dituji: Gansu fence (Cehui chubanshe, 2011).	8207.5	3199.4
34.0584	103.237	Dianggasi	Neolithic to Bronze age	Settlement	National Bureau of Cultural Relics, Zhongguo wenwu dituji: Gansu fence (Cehui chubanshe, 2011).	2859	4082.5
34.0595	103.235	Rannao	Neolithic to Bronze age	Settlement	National Bureau of Cultural Relics, Zhongguo wenwu dituji: Gansu fence (Cehui chubanshe, 2011).	2951.5	4137.82
33.9494	103.628	Wangcang	Neolithic to Bronze age	Settlement	National Bureau of Cultural Relics, Zhongguo wenwu dituji: Gansu fence (Cehui chubanshe, 2011).	13375.5	5406.59
33.9592	103.546	Baaosangba	Neolithic to Bronze age	Settlement	National Bureau of Cultural Relics, Zhongguo wenwu dituji: Gansu fence (Cehui chubanshe, 2011).	11472.5	2665.9
33.9605	103.597	Hawuka	Neolithic to Bronze age	Settlement	National Bureau of Cultural Relics, Zhongguo wenwu dituji: Gansu fence (Cehui chubanshe, 2011).	10188.5	5322.03
33.9609	103.551	Niao	Neolithic to Bronze age	Settlement	National Bureau of Cultural Relics, Zhongguo wenwu dituji: Gansu fence (Cehui chubanshe, 2011).	1264.5	3287.46
33.9784	103.497	Kaba	Neolithic to Bronze age	Settlement	National Bureau of Cultural Relics, Zhongguo wenwu dituji: Gansu fence (Cehui chubanshe, 2011).	1753.5	2797.15
34.0394	103.79	Sangba	Neolithic to Bronze age	Settlement	National Bureau of Cultural Relics, Zhongguo wenwu dituji: Gansu fence (Cehui chubanshe, 2011).	9118.5	26417.7
34.6134	102.861	Jiza	Bronze age	Settlement	National Bureau of Cultural Relics, Zhongguo wenwu dituji: Gansu fence (Cehui chubanshe, 2011).	8042.5	7599.59
34.6246	102.884	Maga Site	Bronze age	Settlement	National Bureau of Cultural Relics, Zhongguo wenwu dituji: Gansu fence (Cehui chubanshe, 2011).	7469.5	10563.5
34.5816	103.434	Gadang	Neolithic to Bronze age	Settlement	National Bureau of Cultural Relics, Zhongguo wenwu dituji: Gansu fence (Cehui chubanshe, 2011).	14690	8504.61
34.5889	103.432	Duojia	Neolithic to Bronze age	Settlement	National Bureau of Cultural Relics, Zhongguo wenwu dituji: Gansu fence (Cehui chubanshe, 2011).	2502.5	9069.31
34.6015	103.398	Dazu	Bronze age	Settlement	National Bureau of Cultural Relics, Zhongguo wenwu dituji: Gansu fence (Cehui chubanshe, 2011).	10298.5	5800.94
34.6141	103.275	Luertai	Siwa	Settlement	National Bureau of Cultural Relics, Zhongguo wenwu dituji: Gansu fence (Cehui chubanshe, 2011).	22680	3702.94
34.6253	103.333	Xiabamu	Bronze age	Settlement	National Bureau of Cultural Relics, Zhongguo wenwu dituji: Gansu fence (Cehui chubanshe, 2011).	36	4001.7
34.6311	103.311	Naozhan	Bronze age	Settlement	National Bureau of Cultural Relics, Zhongguo wenwu dituji: Gansu fence (Cehui chubanshe, 2011).	2415	4919.87
34.6314	103.227	Muduotai	Siwa	Settlement	National Bureau of Cultural Relics, Zhongguo wenwu dituji: Gansu fence (Cehui chubanshe, 2011).	3400	5182.08
34.634	103.343	Luba	Neolithic to Bronze age	Settlement	National Bureau of Cultural Relics, Zhongguo wenwu dituji: Gansu fence (Cehui chubanshe, 2011).	23941.5	5277.35
34.6458	102.951	Jiang	Bronze age	Settlement	National Bureau of Cultural Relics, Zhongguo wenwu dituji: Gansu fence (Cehui chubanshe, 2011).	547.5	7781.49
34.6512	103.134	Ganda	Bronze age	Settlement	National Bureau of Cultural Relics, Zhongguo wenwu dituji: Gansu fence (Cehui chubanshe, 2011).	46	4022.07
34.6719	103.175	Luricha	Bronze age	Settlement	National Bureau of Cultural Relics, Zhongguo wenwu dituji: Gansu fence (Cehui chubanshe, 2011).	2499	8741.59
34.6985	103.301	Niutoucheng	Neolithic to Bronze age	Settlement	National Bureau of Cultural Relics, Zhongguo wenwu dituji: Gansu fence (Cehui chubanshe, 2011).	2783	14112
34.701	103.011	Anguo	Neolithic to Bronze age	Settlement	National Bureau of Cultural Relics, Zhongguo wenwu dituji: Gansu fence (Cehui chubanshe, 2011).	7073	1019.15
34.7244	103.295	Shangatan	Neolithic to Bronze age	Settlement	National Bureau of Cultural Relics, Zhongguo wenwu dituji: Gansu fence (Cehui chubanshe, 2011).	11148.5	17676.1
34.7461	103.271	Ganbuta	Neolithic to Bronze age	Settlement	National Bureau of Cultural Relics, Zhongguo wenwu dituji: Gansu fence (Cehui chubanshe, 2011).	10686	20992.9
34.575	103.616	Xinbao	Neolithic to Bronze age	Settlement	National Bureau of Cultural Relics, Zhongguo wenwu dituji: Gansu fence (Cehui chubanshe, 2011).	3264.5	26888.1
34.5757	103.572	Nani	Bronze age to Han	Settlement	National Bureau of Cultural Relics, Zhongguo wenwu dituji: Gansu fence (Cehui chubanshe, 2011).	4256	22135.3
34.5768	103.602	Pipa	Neolithic to Bronze age	Settlement	National Bureau of Cultural Relics, Zhongguo wenwu dituji: Gansu fence (Cehui chubanshe, 2011).	16826	25403.1
34.5875	103.49	Yeer	Neolithic to Bronze age	Settlement	National Bureau of Cultural Relics, Zhongguo wenwu dituji: Gansu fence (Cehui chubanshe, 2011).	153574	14133.6
34.5956	103.492	Bingjiao	Neolithic to Bronze age	Settlement	National Bureau of Cultural Relics, Zhongguo wenwu dituji: Gansu fence (Cehui chubanshe, 2011).	18078906	14843.8
34.5959	103.498	Baita	Bronze age	Settlement	National Bureau of Cultural Relics, Zhongguo wenwu dituji: Gansu fence (Cehui chubanshe, 2011).	50457.5	15471.4
34.6274	103.544	Bingya	Neolithic to Bronze age	Settlement	National Bureau of Cultural Relics, Zhongguo wenwu dituji: Gansu fence (Cehui chubanshe, 2011).	24135	21824.3
34.6579	103.485	Zhuangzi(Lintan)	Siwa	Settlement	National Bureau of Cultural Relics, Zhongguo wenwu dituji: Gansu fence (Cehui chubanshe, 2011).	2558.5	17720.4
36.9192	93.1354	Hetoubulin	Nuomuhong	Settlement	National Bureau of Cultural Relics, Zhongguo wenwu dituji: Gansu fence (Cehui chubanshe, 2011).	17217	842.253
34.4957	102.763	Qiari	Bronze_age	Settlement	National Bureau of Cultural Relics, Zhongguo wenwu dituji: Gansu fence (Cehui chubanshe, 2011).	1162012800	78.7742
37.07	100.46	Shangcaodalianhuxi	Kayue	Settlement	X. Jia, Qinghaisheng dongbeibu diqu xinshiqi qingdai shidai wenhua yanhua guocheng yu zhiwuyicun yanjiu (Doctoral dissertation, Lanzhou University, 2012).	318	34907.5
37.32	101.86	Talongtan	Kayue	Settlement	X. Jia, Qinghaisheng dongbeibu diqu xinshiqi qingdai shidai wenhua yanhua guocheng yu zhiwuyicun yanjiu (Doctoral dissertation, Lanzhou University, 2012).	355.5	12384.5
37.37	101.9	Hongwei	Kayue	Settlement	X. Jia, Qinghaisheng dongbeibu diqu xinshiqi qingdai shidai wenhua yanhua guocheng yu zhiwuyicun yanjiu (Doctoral dissertation, Lanzhou University, 2012).	19359	5235.16
36.75	101.18	Miaoergou	Kayue	Settlement	X. Jia, Qinghaisheng dongbeibu diqu xinshiqi qingdai shidai wenhua yanhua guocheng yu zhiwuyicun yanjiu (Doctoral dissertation, Lanzhou University, 2012).	3430	2037.67
36.79	101.46	Shangyagen	Kayue	Settlement	X. Jia, Qinghaisheng dongbeibu diqu xinshiqi qingdai shidai wenhua yanhua guocheng yu zhiwuyicun yanjiu (Doctoral dissertation, Lanzhou University, 2012).	3901.5	1635.69
36.76	101.49	Dingke	Kayue_Han	Settlement	X. Jia, Qinghaisheng dongbeibu diqu xinshiqi qingdai shidai wenhua yanhua guocheng yu zhiwuyicun yanjiu (Doctoral dissertation, Lanzhou University, 2012).	16733234	626.524
36.45	101.57	Kasuo	Kayue	Settlement	X. Jia, Qinghaisheng dongbeibu diqu xinshiqi qingdai shidai wenhua yanhua guocheng yu zhiwuyicun yanjiu (Doctoral dissertation, Lanzhou University, 2012).	285174	423.789
36.74	101.57	Kayue	Kayue	Burial	X. Jia, Qinghaisheng dongbeibu diqu xinshiqi qingdai shidai wenhua yanhua guocheng yu zhiwuyicun yanjiu (Doctoral dissertation, Lanzhou University, 2012).	235052	3323.56
36.89	102.07	Manigan	Kayue	Settlement	X. Jia, Qinghaisheng dongbeibu diqu xinshiqi qingdai shidai wenhua yanhua guocheng yu zhiwuyicun yanjiu (Doctoral dissertation, Lanzhou University, 2012).	89882.5	5590.58
36.82	102.02	Qiakadingdong	Kayue	Settlement	X. Jia, Qinghaisheng dongbeibu diqu xinshiqi qingdai shidai wenhua yanhua guocheng yu zhiwuyicun yanjiu (Doctoral dissertation, Lanzhou University, 2012).	9917605	9684.27
36.68	102.02	Weijiabao	Kayue	Settlement	X. Jia, Qinghaisheng dongbeibu diqu xinshiqi qingdai shidai wenhua yanhua guocheng yu zhiwuyicun yanjiu (Doctoral dissertation, Lanzhou University, 2012).	14863.5	904.962
36.73	102.14	Xiawatai	Kayue	Settlement	X. Jia, Qinghaisheng dongbeibu diqu xinshiqi qingdai shidai wenhua yanhua guocheng yu zhiwuyicun yanjiu (Doctoral dissertation, Lanzhou University, 2012).	11708.5	7787.13
36.37	101.88	Hongyaxiayinpo	Kayue	Settlement	X. Jia, Qinghaisheng dongbeibu diqu xinshiqi qingdai shidai wenhua yanhua guocheng yu zhiwuyicun yanjiu (Doctoral dissertation, Lanzhou University, 2012).	30493814	3060.22
36.45	102.48	Nanshan	Kayue	Settlement	X. Jia, Qinghaisheng dongbeibu diqu xinshiqi qingdai shidai wenhua yanhua guocheng yu zhiwuyicun yanjiu (Doctoral dissertation, Lanzhou University, 2012).	2447	1021.74
36.73	101.19	Longshan	Qijia_Kayue	Settlement	X. Jia, Qinghaisheng dongbeibu diqu xinshiqi qingdai shidai wenhua yanhua guocheng yu zhiwuyicun yanjiu (Doctoral dissertation, Lanzhou University, 2012).	25990	444.75
36.78	101.56	Lakashishuwan	Kayue	Settlement	X. Jia, Qinghaisheng dongbeibu diqu xinshiqi qingdai shidai wenhua yanhua guocheng yu zhiwuyicun yanjiu (Doctoral dissertation, Lanzhou University, 2012).	62334080	1451.36
36.43	101.95	Xinzhuang	Kayue	Settlement	X. Jia, Qinghaisheng dongbeibu diqu xinshiqi qingdai shidai wenhua yanhua guocheng yu zhiwuyicun yanjiu (Doctoral dissertation, Lanzhou University, 2012).	1258	2259.95
35.8	102.54	Daduntan	Kayue	Settlement	X. Jia, Qinghaisheng dongbeibu diqu xinshiqi qingdai shidai wenhua yanhua guocheng yu zhiwuyicun yanjiu (Doctoral dissertation, Lanzhou University, 2012).	12854.5	13952.2
36.06	101.38	Jialongtang	Kayue	Settlement	X. Jia, Qinghaisheng dongbeibu diqu xinshiqi qingdai shidai wenhua yanhua guocheng yu zhiwuyicun yanjiu (Doctoral dissertation, Lanzhou University, 2012).	8281.5	4827.48
36.22	101.65	Gagai	Kayue	Settlement	X. Jia, Qinghaisheng dongbeibu diqu xinshiqi qingdai shidai wenhua yanhua guocheng yu zhiwuyicun yanjiu (Doctoral dissertation, Lanzhou University, 2012).	103809	7121.56
35.95	101.97	Jiarangcunxi	Kayue	Settlement	X. Jia, Qinghaisheng dongbeibu diqu xinshiqi qingdai shidai wenhua yanhua guocheng yu zhiwuyicun yanjiu (Doctoral dissertation, Lanzhou University, 2012).	6932	9406.32
35.92	102.05	Larigang	Kayue	Settlement	X. Jia, Qinghaisheng dongbeibu diqu xinshiqi qingdai shidai wenhua yanhua guocheng yu zhiwuyicun yanjiu (Doctoral dissertation, Lanzhou University, 2012).	34303.5	15517.2
36.19	102.06	Lalongwa	Kayue	Settlement	X. Jia, Qinghaisheng dongbeibu diqu xinshiqi qingdai shidai wenhua yanhua guocheng yu zhiwuyicun yanjiu (Doctoral dissertation, Lanzhou University, 2012).	39606.5	3326.64
36.17	102.06	Shawuang	Kayue	Settlement	X. Jia, Qinghaisheng dongbeibu diqu xinshiqi qingdai shidai wenhua yanhua guocheng yu zhiwuyicun yanjiu (Doctoral dissertation, Lanzhou University, 2012).	1506	4889.39
35.97	102.04	Tuanjie	Majiayao_Kayue	Settlement	X. Jia, Qinghaisheng dongbeibu diqu xinshiqi qingdai shidai wenhua yanhua guocheng yu zhiwuyicun yanjiu (Doctoral dissertation, Lanzhou University, 2012).	41915.5	15634.5
36	102.02	Dongfengxinan	Kayue	Settlement	X. Jia, Qinghaisheng dongbeibu diqu xinshiqi qingdai shidai wenhua yanhua guocheng yu zhiwuyicun yanjiu (Doctoral dissertation, Lanzhou University, 2012).	74757	12065.3
35.83	102.57	Maerpo	Kayue	Settlement	X. Jia, Qinghaisheng dongbeibu diqu xinshiqi qingdai shidai wenhua yanhua guocheng yu zhiwuyicun yanjiu (Doctoral dissertation, Lanzhou University, 2012).	212820	11268.5
35.76	102.37	Lamuzui	Machang_Qijia_Kayue	Settlement	X. Jia, Qinghaisheng dongbeibu diqu xinshiqi qingdai shidai wenhua yanhua guocheng yu zhiwuyicun yanjiu (Doctoral dissertation, Lanzhou University, 2012).	79029	9482.43
35.88	102.34	Ahetan	Kayue	Settlement	X. Jia, Qinghaisheng dongbeibu diqu xinshiqi qingdai shidai wenhua yanhua guocheng yu zhiwuyicun yanjiu (Doctoral dissertation, Lanzhou University, 2012).	55874	20623.1
36.09	102.26	Bayan	Kayue_Tangwang	Settlement	X. Jia, Qinghaisheng dongbeibu diqu xinshiqi qingdai shidai wenhua yanhua guocheng yu zhiwuyicun yanjiu (Doctoral dissertation, Lanzhou University, 2012).	9118.5	23238.3
35.8	102.54	Hongzhuangxitan	Banshan_Kayue	Settlement	X. Jia, Qinghaisheng dongbeibu diqu xinshiqi qingdai shidai wenhua yanhua guocheng yu zhiwuyicun yanjiu (Doctoral dissertation, Lanzhou University, 2012).	12854.5	13952.2
35.88	102.31	Yangou	Kayue	Settlement	X. Jia, Qinghaisheng dongbeibu diqu xinshiqi qingdai shidai wenhua yanhua guocheng yu zhiwuyicun yanjiu (Doctoral dissertation, Lanzhou University, 2012).	35161.5	18937.4
35.94	102.43	Xincun	Qijia_Kayue	Settlement	X. Jia, Qinghaisheng dongbeibu diqu xinshiqi qingdai shidai wenhua yanhua guocheng yu zhiwuyicun yanjiu (Doctoral dissertation, Lanzhou University, 2012).	39496.5	28361.2
35.77	102.39	Jiaoridang	Bashan_Machang_Kayue	Settlement	X. Jia, Qinghaisheng dongbeibu diqu xinshiqi qingdai shidai wenhua yanhua guocheng yu zhiwuyicun yanjiu (Doctoral dissertation, Lanzhou University, 2012).	71885	12097
36.46	102.5	Duanbao	Kayue_Xindian	Settlement	X. Jia, Qinghaisheng dongbeibu diqu xinshiqi qingdai shidai wenhua yanhua guocheng yu zhiwuyicun yanjiu (Doctoral dissertation, Lanzhou University, 2012).	1078	2382.29
36.45	102.51	Xipingtai	Xindian	Settlement	X. Jia, Qinghaisheng dongbeibu diqu xinshiqi qingdai shidai wenhua yanhua guocheng yu zhiwuyicun yanjiu (Doctoral dissertation, Lanzhou University, 2012).	65587.5	3994.26
36.37	102.33	Yingpanzui	Xindian	Settlement	X. Jia, Qinghaisheng dongbeibu diqu xinshiqi qingdai shidai wenhua yanhua guocheng yu zhiwuyicun yanjiu (Doctoral dissertation, Lanzhou University, 2012).	26685.5	4224.46
36.47	102.41	Xigang	Xindian	Settlement	X. Jia, Qinghaisheng dongbeibu diqu xinshiqi qingdai shidai wenhua yanhua guocheng yu zhiwuyicun yanjiu (Doctoral dissertation, Lanzhou University, 2012).	22988.5	6699.17
36.34	102.29	Huidui	Xindian	Settlement	X. Jia, Qinghaisheng dongbeibu diqu xinshiqi qingdai shidai wenhua yanhua guocheng yu zhiwuyicun yanjiu (Doctoral dissertation, Lanzhou University, 2012).	3214.5	4678
36.44	102.51	Shuangerdongping(Ledu)	Banshan_Machang_Qijia_Kayue_Tangwang_Xindian(Mainly Xindian)	Settlement	X. Jia, Qinghaisheng dongbeibu diqu xinshiqi qingdai shidai wenhua yanhua guocheng yu zhiwuyicun yanjiu (Doctoral dissertation, Lanzhou University, 2012).	105051	4408.81
36.7714	101.478	Dingketai	Kayue	Settlement	X. Jia, Qinghaisheng dongbeibu diqu xinshiqi qingdai shidai wenhua yanhua guocheng yu zhiwuyicun yanjiu (Doctoral dissertation, Lanzhou University, 2012).	54245572	1625.67
31.6823	79.7968	Piyang_dongga	Early metal age	Settlement	X. Jia, Qinghaisheng dongbeibu diqu xinshiqi qingdai shidai wenhua yanhua guocheng yu zhiwuyicun yanjiu (Doctoral dissertation, Lanzhou University, 2012).	2230124	22652.3
31.6698	79.8264	Dingdong	Early metal age	Settlement	X. Jia, Qinghaisheng dongbeibu diqu xinshiqi qingdai shidai wenhua yanhua guocheng yu zhiwuyicun yanjiu (Doctoral dissertation, Lanzhou University, 2012).	6536.5	21718.7
33.2391	103.916	Ashaonao	Neolithic to Han	Settlement	X. Jia, Qinghaisheng dongbeibu diqu xinshiqi qingdai shidai wenhua yanhua guocheng yu zhiwuyicun yanjiu (Doctoral dissertation, Lanzhou University, 2012).	20050	16431.2
31.2342	102.014	Shimenzi	Bronze age	Burial	H. Lu, J. Cheng. Daduhe shangyou shiguanzang diaochajianbao. Zangxuexuekan 1, 1-23.(2017)	15604.5	5475.41
31.1995	100.866	Rongbuzhai	Bronze age	Burial	H. Lu, J. Cheng. Daduhe shangyou shiguanzang diaochajianbao. Zangxuexuekan 1, 1-23.(2017)	13436	2992.63
29.0872	91.721	Bangga	Early metal age	Settlement	H. Lu, et al., Early agropastoral settlement and cultural change in central Tibet in the first millennium BC: excavations at Bangga. Antiquity 95, 955–972 (2021).	5207	7499.9
29.753	84.3841	SdingChung	Early metal age	Burial	Lu et al. Sding Chung: an early multi-burial cave site on the Tibetan Plateau.Antiquity 6(387), 745-753，（2022）	8494117	11758
30.1185	90.5419	Jiaritang	Early metal age	Settlement	Xizang Bureau of Cultural Relics, Sichuan University Department of Archaeology, Shaanxi Institute of Archaeology, Qingzang tielu Xizangduan tianye kaogu baogao (Excavation reports of the TAR sector of Qinghai-Tibet Railway) (Kexue chubanshe, 2005).	6805	2745.57
32.2044	96.4078	Shasong	Bronze age	Settlement	National Bureau of Cultural Relics, Zhongguo wenwu dituji: Qinghai fence (Cultural Relics Atlas of China: Qinghai) (Wenwu chubanshe, 1996).	15003206	22505.5
33.4144	96.7099	Qiedinglangbagou	Bronze age	Settlement	National Bureau of Cultural Relics, Zhongguo wenwu dituji: Qinghai fence (Cultural Relics Atlas of China: Qinghai) (Wenwu chubanshe, 1996).	15821.5	1108.77
33.2593	97.0047	Tangda	Bronze age	Settlement	National Bureau of Cultural Relics, Zhongguo wenwu dituji: Qinghai fence (Cultural Relics Atlas of China: Qinghai) (Wenwu chubanshe, 1996).	2162	3371.25
33.2002	97.0325	Jiuge	Bronze age	Settlement	National Bureau of Cultural Relics, Zhongguo wenwu dituji: Qinghai fence (Cultural Relics Atlas of China: Qinghai) (Wenwu chubanshe, 1996).	1927.5	3939.45
33.0408	97.1834	Meinuo	Bronze age	Settlement	National Bureau of Cultural Relics, Zhongguo wenwu dituji: Qinghai fence (Cultural Relics Atlas of China: Qinghai) (Wenwu chubanshe, 1996).	10016.5	3213.34
33.0105	97.2545	Zhimenda	Bronze age	Settlement	National Bureau of Cultural Relics, Zhongguo wenwu dituji: Qinghai fence (Cultural Relics Atlas of China: Qinghai) (Wenwu chubanshe, 1996).	2575	2756.91
33.0116	97.2433	Qiaobei	Bronze age	Settlement	National Bureau of Cultural Relics, Zhongguo wenwu dituji: Qinghai fence (Cultural Relics Atlas of China: Qinghai) (Wenwu chubanshe, 1996).	6.72085e+06	2177.76
32.9963	97.2438	Qiaonan	Bronze age	Settlement	National Bureau of Cultural Relics, Zhongguo wenwu dituji: Qinghai fence (Cultural Relics Atlas of China: Qinghai) (Wenwu chubanshe, 1996).	6.19517e+06	4095.86
33.3229	97.0192	Rangla	Bronze age	Settlement	National Bureau of Cultural Relics, Zhongguo wenwu dituji: Qinghai fence (Cultural Relics Atlas of China: Qinghai) (Wenwu chubanshe, 1996).	7179	11911
33.1322	97.355	Shaijingtaidong	Bronze age	Settlement	National Bureau of Cultural Relics, Zhongguo wenwu dituji: Qinghai fence (Cultural Relics Atlas of China: Qinghai) (Wenwu chubanshe, 1996).	4347.5	5770.09
35.527	100.877	Sanjiaotaidi	Kayue	Settlement	National Bureau of Cultural Relics, Zhongguo wenwu dituji: Qinghai fence (Cultural Relics Atlas of China: Qinghai) (Wenwu chubanshe, 1996).	11533791	22840.2
35.4951	101.046	Qingheyang	Kayue	Settlement	National Bureau of Cultural Relics, Zhongguo wenwu dituji: Qinghai fence (Cultural Relics Atlas of China: Qinghai) (Wenwu chubanshe, 1996).	30261142	3708.51
35.4845	101.043	Dengtuhai	Kayue	Settlement	National Bureau of Cultural Relics, Zhongguo wenwu dituji: Qinghai fence (Cultural Relics Atlas of China: Qinghai) (Wenwu chubanshe, 1996).	35918	3452.28
35.346	101.891	Zamaobei	Kayue	Settlement	National Bureau of Cultural Relics, Zhongguo wenwu dituji: Qinghai fence (Cultural Relics Atlas of China: Qinghai) (Wenwu chubanshe, 1996).	2658.5	5792.4
35.3489	101.897	Zongkeer	Kayue	Settlement	National Bureau of Cultural Relics, Zhongguo wenwu dituji: Qinghai fence (Cultural Relics Atlas of China: Qinghai) (Wenwu chubanshe, 1996).	2512.5	5670.11
35.3922	101.957	Guashize	Kayue	Settlement	National Bureau of Cultural Relics, Zhongguo wenwu dituji: Qinghai fence (Cultural Relics Atlas of China: Qinghai) (Wenwu chubanshe, 1996).	5572.5	6581.64
35.4143	101.963	Duowa	Kayue	Settlement	National Bureau of Cultural Relics, Zhongguo wenwu dituji: Qinghai fence (Cultural Relics Atlas of China: Qinghai) (Wenwu chubanshe, 1996).	3437.5	7301.53
35.4279	101.968	Wanluhu	Kayue	Settlement	National Bureau of Cultural Relics, Zhongguo wenwu dituji: Qinghai fence (Cultural Relics Atlas of China: Qinghai) (Wenwu chubanshe, 1996).	4479	6646.71
35.45	101.968	Guoga	Kayue	Settlement	National Bureau of Cultural Relics, Zhongguo wenwu dituji: Qinghai fence (Cultural Relics Atlas of China: Qinghai) (Wenwu chubanshe, 1996).	5486.5	5378.6
35.4529	101.993	Jianglongxibei	Kayue	Settlement	National Bureau of Cultural Relics, Zhongguo wenwu dituji: Qinghai fence (Cultural Relics Atlas of China: Qinghai) (Wenwu chubanshe, 1996).	2879.5	7385.7
35.454	101.98	Jianglonggoukou	Kayue	Settlement	National Bureau of Cultural Relics, Zhongguo wenwu dituji: Qinghai fence (Cultural Relics Atlas of China: Qinghai) (Wenwu chubanshe, 1996).	650986	6074.81
35.454	101.969	Jiangshijia	Kayue	Settlement	National Bureau of Cultural Relics, Zhongguo wenwu dituji: Qinghai fence (Cultural Relics Atlas of China: Qinghai) (Wenwu chubanshe, 1996).	621574	5107.54
35.4937	101.999	Weiwa	Kayue	Burial	National Bureau of Cultural Relics, Zhongguo wenwu dituji: Qinghai fence (Cultural Relics Atlas of China: Qinghai) (Wenwu chubanshe, 1996).	18183	7386.38
35.4956	102.002	Weiwa	Kayue	Settlement	National Bureau of Cultural Relics, Zhongguo wenwu dituji: Qinghai fence (Cultural Relics Atlas of China: Qinghai) (Wenwu chubanshe, 1996).	7166.5	7729.22
35.496	102.011	Xiaozhuangcun	Kayue	Settlement	National Bureau of Cultural Relics, Zhongguo wenwu dituji: Qinghai fence (Cultural Relics Atlas of China: Qinghai) (Wenwu chubanshe, 1996).	3375	8690.37
35.4981	102.001	Weiwaxibei	Kayue	Settlement	National Bureau of Cultural Relics, Zhongguo wenwu dituji: Qinghai fence (Cultural Relics Atlas of China: Qinghai) (Wenwu chubanshe, 1996).	2897	7725.96
35.5016	102.011	Longwu	Neolithic_Kayue	Settlement	National Bureau of Cultural Relics, Zhongguo wenwu dituji: Qinghai fence (Cultural Relics Atlas of China: Qinghai) (Wenwu chubanshe, 1996).	70624.5	8859.19
35.5147	102.024	Suri	Kayue	Settlement	National Bureau of Cultural Relics, Zhongguo wenwu dituji: Qinghai fence (Cultural Relics Atlas of China: Qinghai) (Wenwu chubanshe, 1996).	4856.5	10920.2
35.5176	101.967	Jiamao	Kayue	Settlement	National Bureau of Cultural Relics, Zhongguo wenwu dituji: Qinghai fence (Cultural Relics Atlas of China: Qinghai) (Wenwu chubanshe, 1996).	8435	5913.2
35.5268	102.033	Huoerjia	Kayue	Settlement	National Bureau of Cultural Relics, Zhongguo wenwu dituji: Qinghai fence (Cultural Relics Atlas of China: Qinghai) (Wenwu chubanshe, 1996).	44331.5	12552.6
35.5268	102.01	Jinzigou	Kayue	Settlement	National Bureau of Cultural Relics, Zhongguo wenwu dituji: Qinghai fence (Cultural Relics Atlas of China: Qinghai) (Wenwu chubanshe, 1996).	10031	10385.1
35.5289	102.026	Laga	Kayue	Settlement	National Bureau of Cultural Relics, Zhongguo wenwu dituji: Qinghai fence (Cultural Relics Atlas of China: Qinghai) (Wenwu chubanshe, 1996).	1341.5	11974.6
34.6838	100.649	Junkung Site	Bronze age	Settlement	National Bureau of Cultural Relics, Zhongguo wenwu dituji: Qinghai fence (Cultural Relics Atlas of China: Qinghai) (Wenwu chubanshe, 1996).	17253	5876.58
34.68	100.634	Mawutan	Bronze age	Settlement	National Bureau of Cultural Relics, Zhongguo wenwu dituji: Qinghai fence (Cultural Relics Atlas of China: Qinghai) (Wenwu chubanshe, 1996).	23213	6239
34.6738	100.63	Zimushan	Bronze age	Settlement	National Bureau of Cultural Relics, Zhongguo wenwu dituji: Qinghai fence (Cultural Relics Atlas of China: Qinghai) (Wenwu chubanshe, 1996).	7703	5782.03
34.6892	100.659	Tanzi	Bronze age	Settlement	National Bureau of Cultural Relics, Zhongguo wenwu dituji: Qinghai fence (Cultural Relics Atlas of China: Qinghai) (Wenwu chubanshe, 1996).	1215.5	6087.71
34.6873	100.66	Jiangzigou	Bronze age	Settlement	National Bureau of Cultural Relics, Zhongguo wenwu dituji: Qinghai fence (Cultural Relics Atlas of China: Qinghai) (Wenwu chubanshe, 1996).	9748.5	5784.31
34.6842	100.661	Wadonggou	Bronze age	Settlement	National Bureau of Cultural Relics, Zhongguo wenwu dituji: Qinghai fence (Cultural Relics Atlas of China: Qinghai) (Wenwu chubanshe, 1996).	192185	5341.53
34.6803	100.663	Nishalamugou	Bronze age	Settlement	National Bureau of Cultural Relics, Zhongguo wenwu dituji: Qinghai fence (Cultural Relics Atlas of China: Qinghai) (Wenwu chubanshe, 1996).	108393	4803.92
32.933	100.737	Jiangritang	Bronze age	Settlement	National Bureau of Cultural Relics, Zhongguo wenwu dituji: Qinghai fence (Cultural Relics Atlas of China: Qinghai) (Wenwu chubanshe, 1996).	3006	7931.75
32.8408	100.823	Baoyu	Bronze age	Settlement	National Bureau of Cultural Relics, Zhongguo wenwu dituji: Qinghai fence (Cultural Relics Atlas of China: Qinghai) (Wenwu chubanshe, 1996).	220956	3603.64
32.8142	100.816	Jialuogongma	Bronze age	Settlement	National Bureau of Cultural Relics, Zhongguo wenwu dituji: Qinghai fence (Cultural Relics Atlas of China: Qinghai) (Wenwu chubanshe, 1996).	4213.5	6861.07
32.7632	100.787	Yaertang	Bronze age	Settlement	National Bureau of Cultural Relics, Zhongguo wenwu dituji: Qinghai fence (Cultural Relics Atlas of China: Qinghai) (Wenwu chubanshe, 1996).	3700.5	2213.18
32.7149	100.868	Banqian	Bronze age	Settlement	National Bureau of Cultural Relics, Zhongguo wenwu dituji: Qinghai fence (Cultural Relics Atlas of China: Qinghai) (Wenwu chubanshe, 1996).	2585	1919.7
32.7113	100.883	Jiuge	Bronze age	Settlement	National Bureau of Cultural Relics, Zhongguo wenwu dituji: Qinghai fence (Cultural Relics Atlas of China: Qinghai) (Wenwu chubanshe, 1996).	2797.5	2589.66
32.7245	100.868	Ziriqie	Bronze age	Settlement	National Bureau of Cultural Relics, Zhongguo wenwu dituji: Qinghai fence (Cultural Relics Atlas of China: Qinghai) (Wenwu chubanshe, 1996).	16876	3064.72
32.7367	100.866	Zapusa	Bronze age	Settlement	National Bureau of Cultural Relics, Zhongguo wenwu dituji: Qinghai fence (Cultural Relics Atlas of China: Qinghai) (Wenwu chubanshe, 1996).	34019.5	2152.65
32.7184	100.908	Debuhe	Bronze age	Settlement	National Bureau of Cultural Relics, Zhongguo wenwu dituji: Qinghai fence (Cultural Relics Atlas of China: Qinghai) (Wenwu chubanshe, 1996).	3929	3783.46
32.7624	100.803	Puherui	Bronze age	Settlement	National Bureau of Cultural Relics, Zhongguo wenwu dituji: Qinghai fence (Cultural Relics Atlas of China: Qinghai) (Wenwu chubanshe, 1996).	10007.5	2433.69
32.8942	100.779	Ganmari	Bronze age	Settlement	National Bureau of Cultural Relics, Zhongguo wenwu dituji: Qinghai fence (Cultural Relics Atlas of China: Qinghai) (Wenwu chubanshe, 1996).	8867.5	2674.22
32.8858	100.812	Galeganma	Bronze age	Settlement	National Bureau of Cultural Relics, Zhongguo wenwu dituji: Qinghai fence (Cultural Relics Atlas of China: Qinghai) (Wenwu chubanshe, 1996).	5501	2418.59
35.5067	99.9729	Xiatang	Kayue	Settlement	National Bureau of Cultural Relics, Zhongguo wenwu dituji: Qinghai fence (Cultural Relics Atlas of China: Qinghai) (Wenwu chubanshe, 1996).	832472	10127.4
35.4969	100.064	Naergan	Kayue	Settlement	National Bureau of Cultural Relics, Zhongguo wenwu dituji: Qinghai fence (Cultural Relics Atlas of China: Qinghai) (Wenwu chubanshe, 1996).	24438.5	4380.39
35.507	100.15	Liangxia	Kayue	Settlement	National Bureau of Cultural Relics, Zhongguo wenwu dituji: Qinghai fence (Cultural Relics Atlas of China: Qinghai) (Wenwu chubanshe, 1996).	11587	10326.2
35.4996	100.135	Zhongcun	Kayue	Settlement	National Bureau of Cultural Relics, Zhongguo wenwu dituji: Qinghai fence (Cultural Relics Atlas of China: Qinghai) (Wenwu chubanshe, 1996).	25345684	8403.38
35.3178	100.249	Modotan	Kayue	Settlement	National Bureau of Cultural Relics, Zhongguo wenwu dituji: Qinghai fence (Cultural Relics Atlas of China: Qinghai) (Wenwu chubanshe, 1996).	4141	1775.26
35.4637	99.9853	Yematai	Kayue	Settlement	National Bureau of Cultural Relics, Zhongguo wenwu dituji: Qinghai fence (Cultural Relics Atlas of China: Qinghai) (Wenwu chubanshe, 1996).	3688.5	5567.52
35.3794	100.202	Cainaihe	Kayue	Settlement	National Bureau of Cultural Relics, Zhongguo wenwu dituji: Qinghai fence (Cultural Relics Atlas of China: Qinghai) (Wenwu chubanshe, 1996).	2820	8118.52
35.4478	100.16	Xialuquan	Kayue	Settlement	National Bureau of Cultural Relics, Zhongguo wenwu dituji: Qinghai fence (Cultural Relics Atlas of China: Qinghai) (Wenwu chubanshe, 1996).	48963.5	10088.2
35.4154	100.178	Shangzhuang(Xinhai)	Kayue	Settlement	National Bureau of Cultural Relics, Zhongguo wenwu dituji: Qinghai fence (Cultural Relics Atlas of China: Qinghai) (Wenwu chubanshe, 1996).	17157	13581.9
35.3259	100.235	Langshetou	Majiayao_Kayue	Settlement	National Bureau of Cultural Relics, Zhongguo wenwu dituji: Qinghai fence (Cultural Relics Atlas of China: Qinghai) (Wenwu chubanshe, 1996).	302244	2.04249
35.327	100.227	Huangheyan	Kayue	Settlement	National Bureau of Cultural Relics, Zhongguo wenwu dituji: Qinghai fence (Cultural Relics Atlas of China: Qinghai) (Wenwu chubanshe, 1996).	44660	595.193
35.2119	99.9384	Chidangdae	Kayue	Settlement	National Bureau of Cultural Relics, Zhongguo wenwu dituji: Qinghai fence (Cultural Relics Atlas of China: Qinghai) (Wenwu chubanshe, 1996).	2320.5	2772.12
35.284	100.094	Nimai	Kayue	Settlement	National Bureau of Cultural Relics, Zhongguo wenwu dituji: Qinghai fence (Cultural Relics Atlas of China: Qinghai) (Wenwu chubanshe, 1996).	8880755	2042.99
35.2288	100.172	Duzong	Kayue	Settlement	National Bureau of Cultural Relics, Zhongguo wenwu dituji: Qinghai fence (Cultural Relics Atlas of China: Qinghai) (Wenwu chubanshe, 1996).	34422	7831.9
35.2448	100.136	Zhongtie	Kayue	Settlement	National Bureau of Cultural Relics, Zhongguo wenwu dituji: Qinghai fence (Cultural Relics Atlas of China: Qinghai) (Wenwu chubanshe, 1996).	35823	4289.42
35.193	100.211	Qiaqing	Kayue	Settlement	National Bureau of Cultural Relics, Zhongguo wenwu dituji: Qinghai fence (Cultural Relics Atlas of China: Qinghai) (Wenwu chubanshe, 1996).	535604	14092.1
35.2877	100.181	Jilangtai	Kayue	Settlement	National Bureau of Cultural Relics, Zhongguo wenwu dituji: Qinghai fence (Cultural Relics Atlas of China: Qinghai) (Wenwu chubanshe, 1996).	44638.5	1077
35.249	101.24	Ashizegou	Kayue	Settlement	National Bureau of Cultural Relics, Zhongguo wenwu dituji: Qinghai fence (Cultural Relics Atlas of China: Qinghai) (Wenwu chubanshe, 1996).	79420	24008
35.6538	100.541	Gedamaxi	Kayue	Settlement	National Bureau of Cultural Relics, Zhongguo wenwu dituji: Qinghai fence (Cultural Relics Atlas of China: Qinghai) (Wenwu chubanshe, 1996).	79586.5	15848.6
35.6559	100.556	Tagegadang	Kayue	Settlement	National Bureau of Cultural Relics, Zhongguo wenwu dituji: Qinghai fence (Cultural Relics Atlas of China: Qinghai) (Wenwu chubanshe, 1996).	2747	16032.2
35.6461	100.62	Xialuowa	Kayue	Settlement	National Bureau of Cultural Relics, Zhongguo wenwu dituji: Qinghai fence (Cultural Relics Atlas of China: Qinghai) (Wenwu chubanshe, 1996).	7697.5	14689
35.6189	100.731	Naranbei	Kayue	Settlement	National Bureau of Cultural Relics, Zhongguo wenwu dituji: Qinghai fence (Cultural Relics Atlas of China: Qinghai) (Wenwu chubanshe, 1996).	44015	15985.1
35.5945	100.718	Tawa	Kayue	Settlement	National Bureau of Cultural Relics, Zhongguo wenwu dituji: Qinghai fence (Cultural Relics Atlas of China: Qinghai) (Wenwu chubanshe, 1996).	3310.5	12539.9
35.5995	100.75	Cangmulan	Kayue	Settlement	National Bureau of Cultural Relics, Zhongguo wenwu dituji: Qinghai fence (Cultural Relics Atlas of China: Qinghai) (Wenwu chubanshe, 1996).	367065	15579.7
35.5929	100.756	Shangcang	Kayue	Settlement	National Bureau of Cultural Relics, Zhongguo wenwu dituji: Qinghai fence (Cultural Relics Atlas of China: Qinghai) (Wenwu chubanshe, 1996).	3656.5	15524.1
35.5999	100.763	Xiamatai	Kayue	Settlement	National Bureau of Cultural Relics, Zhongguo wenwu dituji: Qinghai fence (Cultural Relics Atlas of China: Qinghai) (Wenwu chubanshe, 1996).	42634.5	16666.1
35.5696	100.758	Jiatuhuxi	Kayue	Settlement	National Bureau of Cultural Relics, Zhongguo wenwu dituji: Qinghai fence (Cultural Relics Atlas of China: Qinghai) (Wenwu chubanshe, 1996).	50714.5	13987.5
35.5739	100.785	Wubaowanbei	Kayue	Settlement	National Bureau of Cultural Relics, Zhongguo wenwu dituji: Qinghai fence (Cultural Relics Atlas of China: Qinghai) (Wenwu chubanshe, 1996).	321.5	16938.5
35.5601	100.799	Mangla	Kayue	Settlement	National Bureau of Cultural Relics, Zhongguo wenwu dituji: Qinghai fence (Cultural Relics Atlas of China: Qinghai) (Wenwu chubanshe, 1996).	28635.5	17658.3
35.5592	100.811	Jiatuhu	Kayue	Settlement	National Bureau of Cultural Relics, Zhongguo wenwu dituji: Qinghai fence (Cultural Relics Atlas of China: Qinghai) (Wenwu chubanshe, 1996).	175278	18838.9
35.5826	100.807	Dayu	Kayue	Settlement	National Bureau of Cultural Relics, Zhongguo wenwu dituji: Qinghai fence (Cultural Relics Atlas of China: Qinghai) (Wenwu chubanshe, 1996).	3326.5	19605.2
35.5846	100.835	Dayuxibei	Kayue	Settlement	National Bureau of Cultural Relics, Zhongguo wenwu dituji: Qinghai fence (Cultural Relics Atlas of China: Qinghai) (Wenwu chubanshe, 1996).	64283.5	22592.4
35.5753	100.866	Huangshayan	Kayue	Settlement	National Bureau of Cultural Relics, Zhongguo wenwu dituji: Qinghai fence (Cultural Relics Atlas of China: Qinghai) (Wenwu chubanshe, 1996).	5194.5	25323.4
35.536	100.877	Junmachangerduidongbei	Majiayao_Kayue	Settlement	National Bureau of Cultural Relics, Zhongguo wenwu dituji: Qinghai fence (Cultural Relics Atlas of China: Qinghai) (Wenwu chubanshe, 1996).	784.5	23159.9
35.5802	100.981	Jinatan	Kayue	Settlement	National Bureau of Cultural Relics, Zhongguo wenwu dituji: Qinghai fence (Cultural Relics Atlas of China: Qinghai) (Wenwu chubanshe, 1996).	44302.5	15074.1
35.5705	100.987	Nasaiertan	Kayue	Settlement	National Bureau of Cultural Relics, Zhongguo wenwu dituji: Qinghai fence (Cultural Relics Atlas of China: Qinghai) (Wenwu chubanshe, 1996).	27851.5	13997.6
35.656	102.609	Duoshizebei	Kayue	Settlement	National Bureau of Cultural Relics, Zhongguo wenwu dituji: Qinghai fence (Cultural Relics Atlas of China: Qinghai) (Wenwu chubanshe, 1996).	6569	4760.1
35.6536	102.617	Duoshize	Kayue	Settlement	National Bureau of Cultural Relics, Zhongguo wenwu dituji: Qinghai fence (Cultural Relics Atlas of China: Qinghai) (Wenwu chubanshe, 1996).	914804	5589.21
35.6468	102.611	Duoshizenan	Kayue	Settlement	National Bureau of Cultural Relics, Zhongguo wenwu dituji: Qinghai fence (Cultural Relics Atlas of China: Qinghai) (Wenwu chubanshe, 1996).	9199	5765.6
35.6512	102.657	Gulei	Kayue	Settlement	National Bureau of Cultural Relics, Zhongguo wenwu dituji: Qinghai fence (Cultural Relics Atlas of China: Qinghai) (Wenwu chubanshe, 1996).	220807	8019.17
35.6468	102.658	Shangzhuang(Xunhua)	Kayue	Settlement	National Bureau of Cultural Relics, Zhongguo wenwu dituji: Qinghai fence (Cultural Relics Atlas of China: Qinghai) (Wenwu chubanshe, 1996).	1149	8576.1
35.6412	102.657	Hezhuangbei	Kayue	Settlement	National Bureau of Cultural Relics, Zhongguo wenwu dituji: Qinghai fence (Cultural Relics Atlas of China: Qinghai) (Wenwu chubanshe, 1996).	1069.5	9231.58
35.6536	102.67	Xichong	Kayue	Settlement	National Bureau of Cultural Relics, Zhongguo wenwu dituji: Qinghai fence (Cultural Relics Atlas of China: Qinghai) (Wenwu chubanshe, 1996).	85670.5	8530.12
35.6402	102.666	Hezhuang	Kayue	Settlement	National Bureau of Cultural Relics, Zhongguo wenwu dituji: Qinghai fence (Cultural Relics Atlas of China: Qinghai) (Wenwu chubanshe, 1996).	26406	9820.11
35.6101	102.688	Qitaibao	Kayue	Settlement	National Bureau of Cultural Relics, Zhongguo wenwu dituji: Qinghai fence (Cultural Relics Atlas of China: Qinghai) (Wenwu chubanshe, 1996).	53393.5	12583.6
35.5316	102.016	Qumagou	Kayue	Settlement	National Bureau of Cultural Relics, Zhongguo wenwu dituji: Qinghai fence (Cultural Relics Atlas of China: Qinghai) (Wenwu chubanshe, 1996).	15474	11298.4
35.5348	102.026	Niangduhucunbei	Kayue	Settlement	National Bureau of Cultural Relics, Zhongguo wenwu dituji: Qinghai fence (Cultural Relics Atlas of China: Qinghai) (Wenwu chubanshe, 1996).	2973.5	12415.5
35.5355	102.018	Qiaba	Kayue	Settlement	National Bureau of Cultural Relics, Zhongguo wenwu dituji: Qinghai fence (Cultural Relics Atlas of China: Qinghai) (Wenwu chubanshe, 1996).	14552620	11772.3
35.5371	102.029	Gazhuang	Kayue	Settlement	National Bureau of Cultural Relics, Zhongguo wenwu dituji: Qinghai fence (Cultural Relics Atlas of China: Qinghai) (Wenwu chubanshe, 1996).	4192.5	12896.4
35.5388	102.024	Niangdughu	Neolithic to Bronze age	Burial	National Bureau of Cultural Relics, Zhongguo wenwu dituji: Qinghai fence (Cultural Relics Atlas of China: Qinghai) (Wenwu chubanshe, 1996).	14555767	12559.6
35.539	102.011	Shangmude	Kayue	Settlement	National Bureau of Cultural Relics, Zhongguo wenwu dituji: Qinghai fence (Cultural Relics Atlas of China: Qinghai) (Wenwu chubanshe, 1996).	6281.5	11444.1
35.5393	102.045	Jiachama	Bronze age	Settlement	National Bureau of Cultural Relics, Zhongguo wenwu dituji: Qinghai fence (Cultural Relics Atlas of China: Qinghai) (Wenwu chubanshe, 1996).	16207.5	14557.9
35.5399	102.026	Houtai	Kayue	Burial	National Bureau of Cultural Relics, Zhongguo wenwu dituji: Qinghai fence (Cultural Relics Atlas of China: Qinghai) (Wenwu chubanshe, 1996).	82551	12843.3
35.5405	102.03	Gazhuangbei	Kayue	Settlement	National Bureau of Cultural Relics, Zhongguo wenwu dituji: Qinghai fence (Cultural Relics Atlas of China: Qinghai) (Wenwu chubanshe, 1996).	14181863	13282.4
35.5415	102.005	Shangmudexi	Kayue	Settlement	National Bureau of Cultural Relics, Zhongguo wenwu dituji: Qinghai fence (Cultural Relics Atlas of China: Qinghai) (Wenwu chubanshe, 1996).	18324	11242.2
35.5429	102.011	Beipotai	Kayue	Burial	National Bureau of Cultural Relics, Zhongguo wenwu dituji: Qinghai fence (Cultural Relics Atlas of China: Qinghai) (Wenwu chubanshe, 1996).	40.5	11853.4
35.5441	101.98	Lejia	Kayue	Settlement	National Bureau of Cultural Relics, Zhongguo wenwu dituji: Qinghai fence (Cultural Relics Atlas of China: Qinghai) (Wenwu chubanshe, 1996).	50544.5	9700.89
35.5478	102.033	Xitai(Tongren)	Kayue	Settlement	National Bureau of Cultural Relics, Zhongguo wenwu dituji: Qinghai fence (Cultural Relics Atlas of China: Qinghai) (Wenwu chubanshe, 1996).	627334	14133
35.5502	101.985	Quma	Kayue	Settlement	National Bureau of Cultural Relics, Zhongguo wenwu dituji: Qinghai fence (Cultural Relics Atlas of China: Qinghai) (Wenwu chubanshe, 1996).	12009.5	10705.3
35.5517	102.035	Longwuhe	Neolithic to Bronze age	Settlement	National Bureau of Cultural Relics, Zhongguo wenwu dituji: Qinghai fence (Cultural Relics Atlas of China: Qinghai) (Wenwu chubanshe, 1996).	30479.5	14620.6
35.5586	102.038	Dantai	Neolithic to Bronze age	Settlement	National Bureau of Cultural Relics, Zhongguo wenwu dituji: Qinghai fence (Cultural Relics Atlas of China: Qinghai) (Wenwu chubanshe, 1996).	21910510	15494.8
35.5612	102.05	Xiawutunxi	Kayue	Settlement	National Bureau of Cultural Relics, Zhongguo wenwu dituji: Qinghai fence (Cultural Relics Atlas of China: Qinghai) (Wenwu chubanshe, 1996).	19965080	16751.8
35.5626	102.039	Gaze	Neolithic to Bronze age	Settlement	National Bureau of Cultural Relics, Zhongguo wenwu dituji: Qinghai fence (Cultural Relics Atlas of China: Qinghai) (Wenwu chubanshe, 1996).	53155	15935.6
35.5655	102.057	Xiawutundongbei	Kayue	Settlement	National Bureau of Cultural Relics, Zhongguo wenwu dituji: Qinghai fence (Cultural Relics Atlas of China: Qinghai) (Wenwu chubanshe, 1996).	3655612	17726.6
35.5664	102.082	Shuangchukou	Kayue	Settlement	National Bureau of Cultural Relics, Zhongguo wenwu dituji: Qinghai fence (Cultural Relics Atlas of China: Qinghai) (Wenwu chubanshe, 1996).	11131	16110.5
35.5679	102.043	Zajiari	Neolithic to Bronze age	Settlement	National Bureau of Cultural Relics, Zhongguo wenwu dituji: Qinghai fence (Cultural Relics Atlas of China: Qinghai) (Wenwu chubanshe, 1996).	3742.5	16751.7
35.572	102.054	Toumao	Kayue	Settlement	National Bureau of Cultural Relics, Zhongguo wenwu dituji: Qinghai fence (Cultural Relics Atlas of China: Qinghai) (Wenwu chubanshe, 1996).	14959.5	18072
35.5731	102.048	Guoqiang	Kayue	Settlement	National Bureau of Cultural Relics, Zhongguo wenwu dituji: Qinghai fence (Cultural Relics Atlas of China: Qinghai) (Wenwu chubanshe, 1996).	7907	17639.5
35.5741	102.055	Xiawutun	Kayue	Settlement	National Bureau of Cultural Relics, Zhongguo wenwu dituji: Qinghai fence (Cultural Relics Atlas of China: Qinghai) (Wenwu chubanshe, 1996).	16906	18298.8
35.5745	102.077	Shihalong	Kayue	Settlement	National Bureau of Cultural Relics, Zhongguo wenwu dituji: Qinghai fence (Cultural Relics Atlas of China: Qinghai) (Wenwu chubanshe, 1996).	13753.5	17344.1
35.5754	102.045	Guomaridongbei	Kayue	Settlement	National Bureau of Cultural Relics, Zhongguo wenwu dituji: Qinghai fence (Cultural Relics Atlas of China: Qinghai) (Wenwu chubanshe, 1996).	55486.5	17633.7
35.5783	102.075	Shihalongbei	Kayue	Settlement	National Bureau of Cultural Relics, Zhongguo wenwu dituji: Qinghai fence (Cultural Relics Atlas of China: Qinghai) (Wenwu chubanshe, 1996).	152323	17855
35.5991	102.134	Nandangtai	Kayue	Settlement	National Bureau of Cultural Relics, Zhongguo wenwu dituji: Qinghai fence (Cultural Relics Atlas of China: Qinghai) (Wenwu chubanshe, 1996).	11219.5	13682.8
35.6015	102.079	Baihantang	Kayue	Settlement	National Bureau of Cultural Relics, Zhongguo wenwu dituji: Qinghai fence (Cultural Relics Atlas of China: Qinghai) (Wenwu chubanshe, 1996).	334436	18907
35.6019	102.125	Wanmaoya	Kayue	Settlement	National Bureau of Cultural Relics, Zhongguo wenwu dituji: Qinghai fence (Cultural Relics Atlas of China: Qinghai) (Wenwu chubanshe, 1996).	2442684	14745.9
35.6043	102.073	Xinma	Kayue	Settlement	National Bureau of Cultural Relics, Zhongguo wenwu dituji: Qinghai fence (Cultural Relics Atlas of China: Qinghai) (Wenwu chubanshe, 1996).	24341.5	19673.4
35.6068	102.124	Langjia	Kayue	Settlement	National Bureau of Cultural Relics, Zhongguo wenwu dituji: Qinghai fence (Cultural Relics Atlas of China: Qinghai) (Wenwu chubanshe, 1996).	2.40598e+06	15241.8
35.6074	102.077	Xinchengdongbei	Neolithic to Bronze age	Settlement	National Bureau of Cultural Relics, Zhongguo wenwu dituji: Qinghai fence (Cultural Relics Atlas of China: Qinghai) (Wenwu chubanshe, 1996).	20918	19567.1
35.6075	102.114	Xianglaka	Kayue	Settlement	National Bureau of Cultural Relics, Zhongguo wenwu dituji: Qinghai fence (Cultural Relics Atlas of China: Qinghai) (Wenwu chubanshe, 1996).	46430	16128.1
35.6135	102.046	Zashari	Neolithic to Bronze age	Settlement	National Bureau of Cultural Relics, Zhongguo wenwu dituji: Qinghai fence (Cultural Relics Atlas of China: Qinghai) (Wenwu chubanshe, 1996).	19975898	21730
35.6135	102.069	Tiechengshan	Neolithic to Bronze age	Settlement	National Bureau of Cultural Relics, Zhongguo wenwu dituji: Qinghai fence (Cultural Relics Atlas of China: Qinghai) (Wenwu chubanshe, 1996).	105096	20726.1
35.6141	102.076	Chengwai	Kayue	Settlement	National Bureau of Cultural Relics, Zhongguo wenwu dituji: Qinghai fence (Cultural Relics Atlas of China: Qinghai) (Wenwu chubanshe, 1996).	23786	20103.3
35.6156	102.062	Xiazhuangxinan	Neolithic to Bronze age	Settlement	National Bureau of Cultural Relics, Zhongguo wenwu dituji: Qinghai fence (Cultural Relics Atlas of China: Qinghai) (Wenwu chubanshe, 1996).	191108	21549.1
35.6172	102.071	Baoan	Neolithic to Bronze age	Settlement	National Bureau of Cultural Relics, Zhongguo wenwu dituji: Qinghai fence (Cultural Relics Atlas of China: Qinghai) (Wenwu chubanshe, 1996).	30746	20788.1
35.6193	102.101	Yinzhamutan	Neolithic to Bronze age	Settlement	National Bureau of Cultural Relics, Zhongguo wenwu dituji: Qinghai fence (Cultural Relics Atlas of China: Qinghai) (Wenwu chubanshe, 1996).	817	18261.5
35.6202	102.075	Gahandi	Kayue	Burial	National Bureau of Cultural Relics, Zhongguo wenwu dituji: Qinghai fence (Cultural Relics Atlas of China: Qinghai) (Wenwu chubanshe, 1996).	36954.5	20657.5
35.6224	102.074	Baoanbei	Kayue	Settlement	National Bureau of Cultural Relics, Zhongguo wenwu dituji: Qinghai fence (Cultural Relics Atlas of China: Qinghai) (Wenwu chubanshe, 1996).	49159	20959.5
35.6239	101.995	Awuhu	Kayue	Burial	National Bureau of Cultural Relics, Zhongguo wenwu dituji: Qinghai fence (Cultural Relics Atlas of China: Qinghai) (Wenwu chubanshe, 1996).	31959	20299.8
35.6288	102.046	Chaoyang	Neolithic to Bronze age	Settlement	National Bureau of Cultural Relics, Zhongguo wenwu dituji: Qinghai fence (Cultural Relics Atlas of China: Qinghai) (Wenwu chubanshe, 1996).	40464	23480
35.6299	102.095	Harilaga	Neolithic to Bronze age	Settlement	National Bureau of Cultural Relics, Zhongguo wenwu dituji: Qinghai fence (Cultural Relics Atlas of China: Qinghai) (Wenwu chubanshe, 1996).	13858.5	19662.4
35.6304	102.062	Xiazhuangxibei	Neolithic to Bronze age	Settlement	National Bureau of Cultural Relics, Zhongguo wenwu dituji: Qinghai fence (Cultural Relics Atlas of China: Qinghai) (Wenwu chubanshe, 1996).	59671	22669.8
35.632	102.022	Qunwu	Kayue	Settlement	National Bureau of Cultural Relics, Zhongguo wenwu dituji: Qinghai fence (Cultural Relics Atlas of China: Qinghai) (Wenwu chubanshe, 1996).	21950.5	22541.1
35.6445	102.065	Batu	Kayue	Settlement	National Bureau of Cultural Relics, Zhongguo wenwu dituji: Qinghai fence (Cultural Relics Atlas of China: Qinghai) (Wenwu chubanshe, 1996).	5565	22534.1
35.6474	102.075	Jianke	Kayue	Settlement	National Bureau of Cultural Relics, Zhongguo wenwu dituji: Qinghai fence (Cultural Relics Atlas of China: Qinghai) (Wenwu chubanshe, 1996).	24974	21390.7
35.6476	102.067	Tangke	Kayue	Settlement	National Bureau of Cultural Relics, Zhongguo wenwu dituji: Qinghai fence (Cultural Relics Atlas of China: Qinghai) (Wenwu chubanshe, 1996).	5990.5	22090.5
35.6499	102.071	Maba	Kayue	Settlement	National Bureau of Cultural Relics, Zhongguo wenwu dituji: Qinghai fence (Cultural Relics Atlas of China: Qinghai) (Wenwu chubanshe, 1996).	1602	21521.3
35.6508	102.063	Dongganmuxi	Kayue	Settlement	National Bureau of Cultural Relics, Zhongguo wenwu dituji: Qinghai fence (Cultural Relics Atlas of China: Qinghai) (Wenwu chubanshe, 1996).	38293.5	22138.6
35.6552	102.066	Dongganmu	Kayue	Settlement	National Bureau of Cultural Relics, Zhongguo wenwu dituji: Qinghai fence (Cultural Relics Atlas of China: Qinghai) (Wenwu chubanshe, 1996).	20437.5	21543.3
35.647	99.9841	Longqu	Kayue	Settlement	National Bureau of Cultural Relics, Zhongguo wenwu dituji: Qinghai fence (Cultural Relics Atlas of China: Qinghai) (Wenwu chubanshe, 1996).	70222.5	12344.5
35.5999	99.8524	Hexi(Xinghai)	Kayue	Settlement	National Bureau of Cultural Relics, Zhongguo wenwu dituji: Qinghai fence (Cultural Relics Atlas of China: Qinghai) (Wenwu chubanshe, 1996).	12596	5416.84
32.8655	100.809	Deneng	Kayue	Settlement	National Bureau of Cultural Relics, Zhongguo wenwu dituji: Qinghai fence (Cultural Relics Atlas of China: Qinghai) (Wenwu chubanshe, 1996).	968564864	18.3084
36.3913	94.8068	Haqu	Nuomuhong	Settlement	National Bureau of Cultural Relics, Zhongguo wenwu dituji: Qinghai fence (Cultural Relics Atlas of China: Qinghai) (Wenwu chubanshe, 1996).	4255	6165.65
36.667	97.8551	Jinzihai	Nuomuhong	Settlement	National Bureau of Cultural Relics, Zhongguo wenwu dituji: Qinghai fence (Cultural Relics Atlas of China: Qinghai) (Wenwu chubanshe, 1996).	365210	33223.4
37.3901	97.354	Baishuihe	Nuomuhong	Settlement	National Bureau of Cultural Relics, Zhongguo wenwu dituji: Qinghai fence (Cultural Relics Atlas of China: Qinghai) (Wenwu chubanshe, 1996).	8238.5	4481.63
37.3776	97.3654	Zongwulong	Nuomuhong	Settlement	National Bureau of Cultural Relics, Zhongguo wenwu dituji: Qinghai fence (Cultural Relics Atlas of China: Qinghai) (Wenwu chubanshe, 1996).	9827.5	2340.79
37.3768	97.3426	Tarimuli	Nuomuhong	Settlement	National Bureau of Cultural Relics, Zhongguo wenwu dituji: Qinghai fence (Cultural Relics Atlas of China: Qinghai) (Wenwu chubanshe, 1996).	207.5	3012.02
37.3926	97.3605	Delingha	Nuomuhong	Settlement	National Bureau of Cultural Relics, Zhongguo wenwu dituji: Qinghai fence (Cultural Relics Atlas of China: Qinghai) (Wenwu chubanshe, 1996).	9442986	4462.47
37.3855	97.3474	Baishuihexi	Nuomuhong	Settlement	National Bureau of Cultural Relics, Zhongguo wenwu dituji: Qinghai fence (Cultural Relics Atlas of China: Qinghai) (Wenwu chubanshe, 1996).	7.4731e+06	4186.06
35.9927	97.8769	Xiangridexi	Nuomuhong	Settlement	National Bureau of Cultural Relics, Zhongguo wenwu dituji: Qinghai fence (Cultural Relics Atlas of China: Qinghai) (Wenwu chubanshe, 1996).	2.71216e+06	5491.01
35.9958	97.8248	Chaixinxi	Nuomuhong	Settlement	National Bureau of Cultural Relics, Zhongguo wenwu dituji: Qinghai fence (Cultural Relics Atlas of China: Qinghai) (Wenwu chubanshe, 1996).	15539	8952.37
35.9978	97.8308	Xiachaikai	Nuomuhong	Settlement	National Bureau of Cultural Relics, Zhongguo wenwu dituji: Qinghai fence (Cultural Relics Atlas of China: Qinghai) (Wenwu chubanshe, 1996).	4854.5	8784.44
35.992	97.8285	Chaixinnan	Nuomuhong	Settlement	National Bureau of Cultural Relics, Zhongguo wenwu dituji: Qinghai fence (Cultural Relics Atlas of China: Qinghai) (Wenwu chubanshe, 1996).	31694708	8296.8
36.0029	97.8279	Balamao	Nuomuhong	Settlement	National Bureau of Cultural Relics, Zhongguo wenwu dituji: Qinghai fence (Cultural Relics Atlas of China: Qinghai) (Wenwu chubanshe, 1996).	501220	9012.16
35.972	97.891	Chahanwusu	Nuomuhong	Settlement	National Bureau of Cultural Relics, Zhongguo wenwu dituji: Qinghai fence (Cultural Relics Atlas of China: Qinghai) (Wenwu chubanshe, 1996).	45599	2319.91
36.0087	97.8855	Shakanyan	Nuomuhong	Settlement	National Bureau of Cultural Relics, Zhongguo wenwu dituji: Qinghai fence (Cultural Relics Atlas of China: Qinghai) (Wenwu chubanshe, 1996).	474912	7394.84
35.9875	97.8888	Xiangride	Nuomuhong	Settlement	National Bureau of Cultural Relics, Zhongguo wenwu dituji: Qinghai fence (Cultural Relics Atlas of China: Qinghai) (Wenwu chubanshe, 1996).	30011.5	4459.8
36.0811	97.8151	Tiemu	Nuomuhong	Settlement	National Bureau of Cultural Relics, Zhongguo wenwu dituji: Qinghai fence (Cultural Relics Atlas of China: Qinghai) (Wenwu chubanshe, 1996).	15781.5	865.724
36.4031	98.0843	Xiaritala	Nuomuhong	Settlement	National Bureau of Cultural Relics, Zhongguo wenwu dituji: Qinghai fence (Cultural Relics Atlas of China: Qinghai) (Wenwu chubanshe, 1996).	7732	3102.65
36.4308	98.1437	Hebeicunxi	Nuomuhong	Settlement	National Bureau of Cultural Relics, Zhongguo wenwu dituji: Qinghai fence (Cultural Relics Atlas of China: Qinghai) (Wenwu chubanshe, 1996).	51871664	1852.78
36.4154	98.1342	Hebeicunnan	Nuomuhong	Settlement	National Bureau of Cultural Relics, Zhongguo wenwu dituji: Qinghai fence (Cultural Relics Atlas of China: Qinghai) (Wenwu chubanshe, 1996).	1117.5	486.779
36.4263	97.9973	Shazhuyu	Nuomuhong	Settlement	National Bureau of Cultural Relics, Zhongguo wenwu dituji: Qinghai fence (Cultural Relics Atlas of China: Qinghai) (Wenwu chubanshe, 1996).	13299614	12019.4
36.3455	98.1393	Yingdeer	Nuomuhong	Settlement	National Bureau of Cultural Relics, Zhongguo wenwu dituji: Qinghai fence (Cultural Relics Atlas of China: Qinghai) (Wenwu chubanshe, 1996).	255300	3435.18
35.9605	97.8655	Keri	Nuomuhong	Settlement	National Bureau of Cultural Relics, Zhongguo wenwu dituji: Qinghai fence (Cultural Relics Atlas of China: Qinghai) (Wenwu chubanshe, 1996).	13319241	2356.35
36.2178	97.0464	Zonga	Nuomuhong	Settlement	National Bureau of Cultural Relics, Zhongguo wenwu dituji: Qinghai fence (Cultural Relics Atlas of China: Qinghai) (Wenwu chubanshe, 1996).	35915.5	70759.2
36.4929	102.183	Liushuwan(Ledu)	Machang_Kayue	Settlement	National Bureau of Cultural Relics, Zhongguo wenwu dituji: Qinghai fence (Cultural Relics Atlas of China: Qinghai) (Wenwu chubanshe, 1996).	8024.5	1951.53
36.4864	102.235	Yueyashan	Kayue	Settlement	National Bureau of Cultural Relics, Zhongguo wenwu dituji: Qinghai fence (Cultural Relics Atlas of China: Qinghai) (Wenwu chubanshe, 1996).	275210	5989.8
36.476	102.226	Yejiagou	Machang_Kayue	Settlement	National Bureau of Cultural Relics, Zhongguo wenwu dituji: Qinghai fence (Cultural Relics Atlas of China: Qinghai) (Wenwu chubanshe, 1996).	43860	6561.88
36.534	102.2	Yangjia	Xindian	Burial	National Bureau of Cultural Relics, Zhongguo wenwu dituji: Qinghai fence (Cultural Relics Atlas of China: Qinghai) (Wenwu chubanshe, 1996).	1776906496	1639.89
36.5303	102.276	Poduoling	Kayue	Settlement	National Bureau of Cultural Relics, Zhongguo wenwu dituji: Qinghai fence (Cultural Relics Atlas of China: Qinghai) (Wenwu chubanshe, 1996).	32240.5	3952.91
36.5006	102.331	Dadiwan	Kayue	Burial	National Bureau of Cultural Relics, Zhongguo wenwu dituji: Qinghai fence (Cultural Relics Atlas of China: Qinghai) (Wenwu chubanshe, 1996).	216669	11003.4
36.5425	102.319	Zhangjia(Ledu)	Xindian	Settlement	National Bureau of Cultural Relics, Zhongguo wenwu dituji: Qinghai fence (Cultural Relics Atlas of China: Qinghai) (Wenwu chubanshe, 1996).	26638	5794.48
36.5843	102.294	Qijiabao	Kayue	Settlement	National Bureau of Cultural Relics, Zhongguo wenwu dituji: Qinghai fence (Cultural Relics Atlas of China: Qinghai) (Wenwu chubanshe, 1996).	205	334.538
36.5887	102.316	Zhongling	Xindian	Settlement	National Bureau of Cultural Relics, Zhongguo wenwu dituji: Qinghai fence (Cultural Relics Atlas of China: Qinghai) (Wenwu chubanshe, 1996).	18813	954.757
36.5963	102.314	Danben	Kayue	Settlement	National Bureau of Cultural Relics, Zhongguo wenwu dituji: Qinghai fence (Cultural Relics Atlas of China: Qinghai) (Wenwu chubanshe, 1996).	6.51825e+06	38.7593
36.6032	102.338	Hulin	Kayue	Settlement	National Bureau of Cultural Relics, Zhongguo wenwu dituji: Qinghai fence (Cultural Relics Atlas of China: Qinghai) (Wenwu chubanshe, 1996).	7733.5	1362.72
36.5907	102.337	Miaotaizi	Kayue	Burial	National Bureau of Cultural Relics, Zhongguo wenwu dituji: Qinghai fence (Cultural Relics Atlas of China: Qinghai) (Wenwu chubanshe, 1996).	25138.5	2466.63
36.6166	102.277	Ningguo	Kayue_Xindian	Burial	National Bureau of Cultural Relics, Zhongguo wenwu dituji: Qinghai fence (Cultural Relics Atlas of China: Qinghai) (Wenwu chubanshe, 1996).	6596.5	4895.07
36.6174	102.266	Niutoushan	Kayue_Xindian	Settlement	National Bureau of Cultural Relics, Zhongguo wenwu dituji: Qinghai fence (Cultural Relics Atlas of China: Qinghai) (Wenwu chubanshe, 1996).	93116.5	5851.88
36.615	102.237	Dalatan	Kayue	Settlement	National Bureau of Cultural Relics, Zhongguo wenwu dituji: Qinghai fence (Cultural Relics Atlas of China: Qinghai) (Wenwu chubanshe, 1996).	2904.5	7768.12
36.599	102.206	Qianbangou	Kayue	Burial	National Bureau of Cultural Relics, Zhongguo wenwu dituji: Qinghai fence (Cultural Relics Atlas of China: Qinghai) (Wenwu chubanshe, 1996).	18558182	6114.09
36.6139	102.381	Longgou	Kayue	Settlement	National Bureau of Cultural Relics, Zhongguo wenwu dituji: Qinghai fence (Cultural Relics Atlas of China: Qinghai) (Wenwu chubanshe, 1996).	14196.5	4327.21
36.4059	102.139	Kajinmen	Kayue	Settlement	National Bureau of Cultural Relics, Zhongguo wenwu dituji: Qinghai fence (Cultural Relics Atlas of China: Qinghai) (Wenwu chubanshe, 1996).	18300	4783.83
36.3808	102.138	Hexi(Ledu)	Kayue	Settlement	National Bureau of Cultural Relics, Zhongguo wenwu dituji: Qinghai fence (Cultural Relics Atlas of China: Qinghai) (Wenwu chubanshe, 1996).	6709.5	1560.81
36.3964	102.166	Hongmazui	Kayue	Settlement	National Bureau of Cultural Relics, Zhongguo wenwu dituji: Qinghai fence (Cultural Relics Atlas of China: Qinghai) (Wenwu chubanshe, 1996).	28196	4003.65
36.3482	102.228	Shangyangwa	Xindian	Burial	National Bureau of Cultural Relics, Zhongguo wenwu dituji: Qinghai fence (Cultural Relics Atlas of China: Qinghai) (Wenwu chubanshe, 1996).	38293.5	468.373
36.3527	102.256	Xiatan(Ledu)	Kayue	Settlement	National Bureau of Cultural Relics, Zhongguo wenwu dituji: Qinghai fence (Cultural Relics Atlas of China: Qinghai) (Wenwu chubanshe, 1996).	103667	1070.94
36.3604	102.258	Xiazhangfang	Kayue	Settlement	National Bureau of Cultural Relics, Zhongguo wenwu dituji: Qinghai fence (Cultural Relics Atlas of China: Qinghai) (Wenwu chubanshe, 1996).	220704	260.44
36.3819	102.268	Xiaying(Ledu)	Kayue	Settlement	National Bureau of Cultural Relics, Zhongguo wenwu dituji: Qinghai fence (Cultural Relics Atlas of China: Qinghai) (Wenwu chubanshe, 1996).	21061.5	1340.93
36.3657	102.293	Yujiazhuang	Xindian	Settlement	National Bureau of Cultural Relics, Zhongguo wenwu dituji: Qinghai fence (Cultural Relics Atlas of China: Qinghai) (Wenwu chubanshe, 1996).	21161.5	1974.13
36.3456	102.301	Malingzhuan	Majiayao_Kayue	Burial	National Bureau of Cultural Relics, Zhongguo wenwu dituji: Qinghai fence (Cultural Relics Atlas of China: Qinghai) (Wenwu chubanshe, 1996).	6.69453e+06	4840.12
36.3432	102.357	Beishan	Kayue	Settlement	National Bureau of Cultural Relics, Zhongguo wenwu dituji: Qinghai fence (Cultural Relics Atlas of China: Qinghai) (Wenwu chubanshe, 1996).	18835	3713.04
36.3309	102.419	Touzhuang	Kayue	Burial	National Bureau of Cultural Relics, Zhongguo wenwu dituji: Qinghai fence (Cultural Relics Atlas of China: Qinghai) (Wenwu chubanshe, 1996).	1743.5	2300.09
36.3388	102.423	Shantao	Qijia_Kayue	Settlement	National Bureau of Cultural Relics, Zhongguo wenwu dituji: Qinghai fence (Cultural Relics Atlas of China: Qinghai) (Wenwu chubanshe, 1996).	61396.5	1966.6
36.3446	102.421	Houpo	Kayue	Settlement	National Bureau of Cultural Relics, Zhongguo wenwu dituji: Qinghai fence (Cultural Relics Atlas of China: Qinghai) (Wenwu chubanshe, 1996).	98941	1398.15
36.3997	102.39	Yingpandi	Machang_Kayue	Settlement	National Bureau of Cultural Relics, Zhongguo wenwu dituji: Qinghai fence (Cultural Relics Atlas of China: Qinghai) (Wenwu chubanshe, 1996).	25095	4977.42
36.3997	102.381	Shenjiataixi	Qijia_Xindian_Kayue	Settlement	National Bureau of Cultural Relics, Zhongguo wenwu dituji: Qinghai fence (Cultural Relics Atlas of China: Qinghai) (Wenwu chubanshe, 1996).	27168.5	5900.08
36.4064	102.405	Shenjia	Kayue	Burial	National Bureau of Cultural Relics, Zhongguo wenwu dituji: Qinghai fence (Cultural Relics Atlas of China: Qinghai) (Wenwu chubanshe, 1996).	60990.5	3944.75
36.4266	102.381	Zhaojia	Kayue	Settlement	National Bureau of Cultural Relics, Zhongguo wenwu dituji: Qinghai fence (Cultural Relics Atlas of China: Qinghai) (Wenwu chubanshe, 1996).	5878.5	7414.33
36.2968	102.24	Shipogou	Kayue	Settlement	National Bureau of Cultural Relics, Zhongguo wenwu dituji: Qinghai fence (Cultural Relics Atlas of China: Qinghai) (Wenwu chubanshe, 1996).	9690	5257.01
36.3662	102.517	Shangwangjia	Qijia_Kayue_Han	Settlement	National Bureau of Cultural Relics, Zhongguo wenwu dituji: Qinghai fence (Cultural Relics Atlas of China: Qinghai) (Wenwu chubanshe, 1996).	24438358	9167.12
36.4688	102.499	Duanbaozi	Qijia_Kayue	Burial	National Bureau of Cultural Relics, Zhongguo wenwu dituji: Qinghai fence (Cultural Relics Atlas of China: Qinghai) (Wenwu chubanshe, 1996).	6.13641e+06	1523.83
36.5309	102.562	Jiaojiewan	Xindian	Settlement	National Bureau of Cultural Relics, Zhongguo wenwu dituji: Qinghai fence (Cultural Relics Atlas of China: Qinghai) (Wenwu chubanshe, 1996).	10668	1252.71
36.2915	102.487	Xiazhuang(Ledu)	Xindian	Settlement	National Bureau of Cultural Relics, Zhongguo wenwu dituji: Qinghai fence (Cultural Relics Atlas of China: Qinghai) (Wenwu chubanshe, 1996).	523	5941.24
36.278	102.468	Qijia(Ledu)	Kayue	Settlement	National Bureau of Cultural Relics, Zhongguo wenwu dituji: Qinghai fence (Cultural Relics Atlas of China: Qinghai) (Wenwu chubanshe, 1996).	18588.5	4997.53
36.288	102.431	Zhonglingbei	Kayue	Settlement	National Bureau of Cultural Relics, Zhongguo wenwu dituji: Qinghai fence (Cultural Relics Atlas of China: Qinghai) (Wenwu chubanshe, 1996).	7275.5	3168.21
36.3083	102.473	Dawan	Xindian	Settlement	National Bureau of Cultural Relics, Zhongguo wenwu dituji: Qinghai fence (Cultural Relics Atlas of China: Qinghai) (Wenwu chubanshe, 1996).	167024	8485.83
35.6693	100.618	Shangzhaling	Kayue	Settlement	National Bureau of Cultural Relics, Zhongguo wenwu dituji: Qinghai fence (Cultural Relics Atlas of China: Qinghai) (Wenwu chubanshe, 1996).	702136	17767.7
35.6584	100.676	Mugetannankanyan	Kayue	Settlement	National Bureau of Cultural Relics, Zhongguo wenwu dituji: Qinghai fence (Cultural Relics Atlas of China: Qinghai) (Wenwu chubanshe, 1996).	50356.5	18090.6
35.8032	101.108	Zhadetang	Kayue	Settlement	National Bureau of Cultural Relics, Zhongguo wenwu dituji: Qinghai fence (Cultural Relics Atlas of China: Qinghai) (Wenwu chubanshe, 1996).	13484	18155.2
35.792	101.059	Dongkanyan(Guinan)	Kayue	Settlement	National Bureau of Cultural Relics, Zhongguo wenwu dituji: Qinghai fence (Cultural Relics Atlas of China: Qinghai) (Wenwu chubanshe, 1996).	16905.5	20135.1
35.8241	101.122	Guomaying	Kayue	Settlement	National Bureau of Cultural Relics, Zhongguo wenwu dituji: Qinghai fence (Cultural Relics Atlas of China: Qinghai) (Wenwu chubanshe, 1996).	5252.5	20122.4
35.8546	101.123	Guomang	Kayue	Settlement	National Bureau of Cultural Relics, Zhongguo wenwu dituji: Qinghai fence (Cultural Relics Atlas of China: Qinghai) (Wenwu chubanshe, 1996).	146852	24054.9
35.8756	101.047	Ziwu	Kayue	Settlement	National Bureau of Cultural Relics, Zhongguo wenwu dituji: Qinghai fence (Cultural Relics Atlas of China: Qinghai) (Wenwu chubanshe, 1996).	71786	30126.4
35.8663	101.01	Qiezha	Kayue	Settlement	National Bureau of Cultural Relics, Zhongguo wenwu dituji: Qinghai fence (Cultural Relics Atlas of China: Qinghai) (Wenwu chubanshe, 1996).	27781.5	31427.2
35.8735	101.023	Tangqun	Kayue	Settlement	National Bureau of Cultural Relics, Zhongguo wenwu dituji: Qinghai fence (Cultural Relics Atlas of China: Qinghai) (Wenwu chubanshe, 1996).	47563	31321.9
35.8821	101.032	Dongwuyang	Kayue	Settlement	National Bureau of Cultural Relics, Zhongguo wenwu dituji: Qinghai fence (Cultural Relics Atlas of China: Qinghai) (Wenwu chubanshe, 1996).	332.5	31795.1
35.8945	101.011	Waluohaxiang	Kayue	Settlement	National Bureau of Cultural Relics, Zhongguo wenwu dituji: Qinghai fence (Cultural Relics Atlas of China: Qinghai) (Wenwu chubanshe, 1996).	31202.5	34478.6
35.8842	100.985	Muhekou	Kayue	Settlement	National Bureau of Cultural Relics, Zhongguo wenwu dituji: Qinghai fence (Cultural Relics Atlas of China: Qinghai) (Wenwu chubanshe, 1996).	34350.5	35092.9
35.8737	100.966	Siertang	Kayue	Settlement	National Bureau of Cultural Relics, Zhongguo wenwu dituji: Qinghai fence (Cultural Relics Atlas of China: Qinghai) (Wenwu chubanshe, 1996).	246918	35360
35.9018	100.997	Gangriya	Kayue	Settlement	National Bureau of Cultural Relics, Zhongguo wenwu dituji: Qinghai fence (Cultural Relics Atlas of China: Qinghai) (Wenwu chubanshe, 1996).	19525	36198.2
35.909	100.97	Daxiakou	Kayue	Settlement	National Bureau of Cultural Relics, Zhongguo wenwu dituji: Qinghai fence (Cultural Relics Atlas of China: Qinghai) (Wenwu chubanshe, 1996).	75444.5	38776.4
35.9169	100.953	Layiranqi	Kayue	Settlement	National Bureau of Cultural Relics, Zhongguo wenwu dituji: Qinghai fence (Cultural Relics Atlas of China: Qinghai) (Wenwu chubanshe, 1996).	39517	40821.2
35.9259	100.946	Zhamaniha	Kayue	Settlement	National Bureau of Cultural Relics, Zhongguo wenwu dituji: Qinghai fence (Cultural Relics Atlas of China: Qinghai) (Wenwu chubanshe, 1996).	45645760	42269.4
35.9386	100.928	Xiekougongwa	Kayue	Settlement	National Bureau of Cultural Relics, Zhongguo wenwu dituji: Qinghai fence (Cultural Relics Atlas of China: Qinghai) (Wenwu chubanshe, 1996).	49393.5	40403.6
35.9613	100.859	Dongjikou	Kayue	Settlement	National Bureau of Cultural Relics, Zhongguo wenwu dituji: Qinghai fence (Cultural Relics Atlas of China: Qinghai) (Wenwu chubanshe, 1996).	15650	33065.9
35.9699	100.848	Tangnaihai	Kayue	Settlement	National Bureau of Cultural Relics, Zhongguo wenwu dituji: Qinghai fence (Cultural Relics Atlas of China: Qinghai) (Wenwu chubanshe, 1996).	96021	31411
35.9911	100.851	Demang	Kayue	Settlement	National Bureau of Cultural Relics, Zhongguo wenwu dituji: Qinghai fence (Cultural Relics Atlas of China: Qinghai) (Wenwu chubanshe, 1996).	149528	29345.6
35.9932	100.823	Guantang	Kayue	Settlement	National Bureau of Cultural Relics, Zhongguo wenwu dituji: Qinghai fence (Cultural Relics Atlas of China: Qinghai) (Wenwu chubanshe, 1996).	19930.5	27138
36.0011	100.827	Guantang	Kayue	Burial	National Bureau of Cultural Relics, Zhongguo wenwu dituji: Qinghai fence (Cultural Relics Atlas of China: Qinghai) (Wenwu chubanshe, 1996).	14042.5	26543
36.5441	101.942	Sanshilipu	Kayue	Burial	National Bureau of Cultural Relics, Zhongguo wenwu dituji: Qinghai fence (Cultural Relics Atlas of China: Qinghai) (Wenwu chubanshe, 1996).	1207.5	1816.32
36.5399	101.919	Xishangzhuang	Kayue	Burial	National Bureau of Cultural Relics, Zhongguo wenwu dituji: Qinghai fence (Cultural Relics Atlas of China: Qinghai) (Wenwu chubanshe, 1996).	51484	3139.12
36.5404	101.925	Xishangzhuang	Qijia_Kayue	Settlement	National Bureau of Cultural Relics, Zhongguo wenwu dituji: Qinghai fence (Cultural Relics Atlas of China: Qinghai) (Wenwu chubanshe, 1996).	17583604	2772.35
36.5231	101.978	Shanghongzhuang	Kayue	Burial	National Bureau of Cultural Relics, Zhongguo wenwu dituji: Qinghai fence (Cultural Relics Atlas of China: Qinghai) (Wenwu chubanshe, 1996).	1515.5	3162.55
36.4386	101.967	Xinzhuang(Pingan)	Kayue	Settlement	National Bureau of Cultural Relics, Zhongguo wenwu dituji: Qinghai fence (Cultural Relics Atlas of China: Qinghai) (Wenwu chubanshe, 1996).	4553.5	1918.25
36.4362	101.961	Xinzhuangnan	Qijia_Kayue_Han	Settlement	National Bureau of Cultural Relics, Zhongguo wenwu dituji: Qinghai fence (Cultural Relics Atlas of China: Qinghai) (Wenwu chubanshe, 1996).	9445	2070.3
36.4208	101.947	Sanhenan	Kayue	Settlement	National Bureau of Cultural Relics, Zhongguo wenwu dituji: Qinghai fence (Cultural Relics Atlas of China: Qinghai) (Wenwu chubanshe, 1996).	3087252	1741.24
36.4115	101.928	LIming(Pingan)	Kayue	Settlement	National Bureau of Cultural Relics, Zhongguo wenwu dituji: Qinghai fence (Cultural Relics Atlas of China: Qinghai) (Wenwu chubanshe, 1996).	17706948	2578.1
36.4045	101.942	Zhongjia	Kayue_Han	Burial	National Bureau of Cultural Relics, Zhongguo wenwu dituji: Qinghai fence (Cultural Relics Atlas of China: Qinghai) (Wenwu chubanshe, 1996).	1.06515e+06	731.851
36.3987	101.942	Zhongjia	Kayue_Han	Settlement	National Bureau of Cultural Relics, Zhongguo wenwu dituji: Qinghai fence (Cultural Relics Atlas of China: Qinghai) (Wenwu chubanshe, 1996).	74393.5	430.472
36.3921	101.91	Hedong	Kayue	Settlement	National Bureau of Cultural Relics, Zhongguo wenwu dituji: Qinghai fence (Cultural Relics Atlas of China: Qinghai) (Wenwu chubanshe, 1996).	1488	3897.8
36.3718	101.874	Xiahetan(Pingan)	Kayue	Settlement	National Bureau of Cultural Relics, Zhongguo wenwu dituji: Qinghai fence (Cultural Relics Atlas of China: Qinghai) (Wenwu chubanshe, 1996).	1373391	2354.47
36.3709	101.886	Xiahetan(Pingan)	Kayue	Burial	National Bureau of Cultural Relics, Zhongguo wenwu dituji: Qinghai fence (Cultural Relics Atlas of China: Qinghai) (Wenwu chubanshe, 1996).	106896	3547.96
36.3824	101.955	Wanzidong	Kayue	Settlement	National Bureau of Cultural Relics, Zhongguo wenwu dituji: Qinghai fence (Cultural Relics Atlas of China: Qinghai) (Wenwu chubanshe, 1996).	6845.5	553.841
36.3758	101.95	Wanzi(Pingan)	Kayue	Settlement	National Bureau of Cultural Relics, Zhongguo wenwu dituji: Qinghai fence (Cultural Relics Atlas of China: Qinghai) (Wenwu chubanshe, 1996).	1435.5	358.846
36.3722	101.951	Wanzinan	Kayue	Settlement/Burial	National Bureau of Cultural Relics, Zhongguo wenwu dituji: Qinghai fence (Cultural Relics Atlas of China: Qinghai) (Wenwu chubanshe, 1996).	23993212	806.248
36.3686	101.943	Sitaidongnan	Kayue	Settlement	National Bureau of Cultural Relics, Zhongguo wenwu dituji: Qinghai fence (Cultural Relics Atlas of China: Qinghai) (Wenwu chubanshe, 1996).	6.14191e+06	506.721
36.3659	101.938	Sigouyan	Kayue	Settlement	National Bureau of Cultural Relics, Zhongguo wenwu dituji: Qinghai fence (Cultural Relics Atlas of China: Qinghai) (Wenwu chubanshe, 1996).	14	444.007
36.3736	101.989	Shaka	Kayue	Settlement	National Bureau of Cultural Relics, Zhongguo wenwu dituji: Qinghai fence (Cultural Relics Atlas of China: Qinghai) (Wenwu chubanshe, 1996).	1838817536	196.201
36.3706	102.003	Shanchengcun(Pingan)	Kayue	Settlement	National Bureau of Cultural Relics, Zhongguo wenwu dituji: Qinghai fence (Cultural Relics Atlas of China: Qinghai) (Wenwu chubanshe, 1996).	24005706	1368.07
36.3493	102.001	Guchenggou	Kayue	Settlement	National Bureau of Cultural Relics, Zhongguo wenwu dituji: Qinghai fence (Cultural Relics Atlas of China: Qinghai) (Wenwu chubanshe, 1996).	875490	3155.47
36.3743	102.015	Pailougou	Kayue	Settlement	National Bureau of Cultural Relics, Zhongguo wenwu dituji: Qinghai fence (Cultural Relics Atlas of China: Qinghai) (Wenwu chubanshe, 1996).	12854.5	2404.11
36.3789	102.021	Pailougou	Kayue	Burial	National Bureau of Cultural Relics, Zhongguo wenwu dituji: Qinghai fence (Cultural Relics Atlas of China: Qinghai) (Wenwu chubanshe, 1996).	3289	2579.56
36.3684	102.048	Shagou(Pingan)	Kayue	Settlement	National Bureau of Cultural Relics, Zhongguo wenwu dituji: Qinghai fence (Cultural Relics Atlas of China: Qinghai) (Wenwu chubanshe, 1996).	9379.5	5658.69
36.3917	102.049	Lucaogoutai	Kayue	Settlement	National Bureau of Cultural Relics, Zhongguo wenwu dituji: Qinghai fence (Cultural Relics Atlas of China: Qinghai) (Wenwu chubanshe, 1996).	204448	3661.65
36.4148	102.04	Shagougazhuang	Kayue_Xindian	Settlement	National Bureau of Cultural Relics, Zhongguo wenwu dituji: Qinghai fence (Cultural Relics Atlas of China: Qinghai) (Wenwu chubanshe, 1996).	27323	1522.02
36.4241	102.042	Gazhuang(Pingan)	Kayue	Burial	National Bureau of Cultural Relics, Zhongguo wenwu dituji: Qinghai fence (Cultural Relics Atlas of China: Qinghai) (Wenwu chubanshe, 1996).	11546	1026.34
36.442	102.064	Baijia	Kayue	Burial	National Bureau of Cultural Relics, Zhongguo wenwu dituji: Qinghai fence (Cultural Relics Atlas of China: Qinghai) (Wenwu chubanshe, 1996).	21245	1173
36.4583	102.08	Shenjia	Kayue	Settlement	National Bureau of Cultural Relics, Zhongguo wenwu dituji: Qinghai fence (Cultural Relics Atlas of China: Qinghai) (Wenwu chubanshe, 1996).	48798.5	602.752
36.4777	102.081	Xiyingbaxi	Kayue	Settlement	National Bureau of Cultural Relics, Zhongguo wenwu dituji: Qinghai fence (Cultural Relics Atlas of China: Qinghai) (Wenwu chubanshe, 1996).	14661.5	1536.18
36.4855	102.079	Xiyingba	Kayue	Burial	National Bureau of Cultural Relics, Zhongguo wenwu dituji: Qinghai fence (Cultural Relics Atlas of China: Qinghai) (Wenwu chubanshe, 1996).	15708.5	2286.63
36.4609	102.021	Dongcun	Banshan_Machang_Kayue	Settlement	National Bureau of Cultural Relics, Zhongguo wenwu dituji: Qinghai fence (Cultural Relics Atlas of China: Qinghai) (Wenwu chubanshe, 1996).	439121760	257.242
36.5058	102.063	Guchengya	Kayue	Burial	National Bureau of Cultural Relics, Zhongguo wenwu dituji: Qinghai fence (Cultural Relics Atlas of China: Qinghai) (Wenwu chubanshe, 1996).	5012	1027.37
36.5044	102.057	Shijiayingdongnan	Kayue	Burial	National Bureau of Cultural Relics, Zhongguo wenwu dituji: Qinghai fence (Cultural Relics Atlas of China: Qinghai) (Wenwu chubanshe, 1996).	5715	1261.04
36.5054	102.052	Shijiayingxi	Kayue	Settlement	National Bureau of Cultural Relics, Zhongguo wenwu dituji: Qinghai fence (Cultural Relics Atlas of China: Qinghai) (Wenwu chubanshe, 1996).	159914	1720.74
36.4952	102.11	Pingan	Kayue	Burial	National Bureau of Cultural Relics, Zhongguo wenwu dituji: Qinghai fence (Cultural Relics Atlas of China: Qinghai) (Wenwu chubanshe, 1996).	7289.5	2286.15
36.5122	102.121	Shangtanxi	Kayue	Burial	National Bureau of Cultural Relics, Zhongguo wenwu dituji: Qinghai fence (Cultural Relics Atlas of China: Qinghai) (Wenwu chubanshe, 1996).	3035.5	3277.01
36.5001	102.166	Zhangjiazhai	Kayue	Burial	National Bureau of Cultural Relics, Zhongguo wenwu dituji: Qinghai fence (Cultural Relics Atlas of China: Qinghai) (Wenwu chubanshe, 1996).	13793.5	131.828
36.5022	102.153	Zhangjiazhai	Kayue	Settlement	National Bureau of Cultural Relics, Zhongguo wenwu dituji: Qinghai fence (Cultural Relics Atlas of China: Qinghai) (Wenwu chubanshe, 1996).	36122	898.064
36.4575	102.151	Sitaibei	Banshan_Qijia_Kayue	Settlement	National Bureau of Cultural Relics, Zhongguo wenwu dituji: Qinghai fence (Cultural Relics Atlas of China: Qinghai) (Wenwu chubanshe, 1996).	29598.5	4370.77
36.5552	99.5909	Ranquhubei	Kayue	Settlement	National Bureau of Cultural Relics, Zhongguo wenwu dituji: Qinghai fence (Cultural Relics Atlas of China: Qinghai) (Wenwu chubanshe, 1996).	116302	9297.6
36.5157	99.579	Ranquhunan	Kayue	Settlement	National Bureau of Cultural Relics, Zhongguo wenwu dituji: Qinghai fence (Cultural Relics Atlas of China: Qinghai) (Wenwu chubanshe, 1996).	9653.5	13478.5
36.5376	99.6148	Ranquhu	Kayue	Settlement	National Bureau of Cultural Relics, Zhongguo wenwu dituji: Qinghai fence (Cultural Relics Atlas of China: Qinghai) (Wenwu chubanshe, 1996).	58344	12629.6
36.4807	99.6111	Dayayan	Kayue	Settlement	National Bureau of Cultural Relics, Zhongguo wenwu dituji: Qinghai fence (Cultural Relics Atlas of China: Qinghai) (Wenwu chubanshe, 1996).	67847	19473.1
36.4523	99.3237	Wayuxiangka	Kayue	Settlement	National Bureau of Cultural Relics, Zhongguo wenwu dituji: Qinghai fence (Cultural Relics Atlas of China: Qinghai) (Wenwu chubanshe, 1996).	30105.5	6834.14
36.3895	99.4672	Qijia	Kayue	Settlement	National Bureau of Cultural Relics, Zhongguo wenwu dituji: Qinghai fence (Cultural Relics Atlas of China: Qinghai) (Wenwu chubanshe, 1996).	53157.5	21322.9
36.3427	99.4378	Murigou	Kayue	Burial	National Bureau of Cultural Relics, Zhongguo wenwu dituji: Qinghai fence (Cultural Relics Atlas of China: Qinghai) (Wenwu chubanshe, 1996).	13294	17864.1
36.3419	99.9304	Langniang	Kayue	Settlement	National Bureau of Cultural Relics, Zhongguo wenwu dituji: Qinghai fence (Cultural Relics Atlas of China: Qinghai) (Wenwu chubanshe, 1996).	14759	12317.5
36.2813	100.179	Zhabuda	Kayue	Settlement	National Bureau of Cultural Relics, Zhongguo wenwu dituji: Qinghai fence (Cultural Relics Atlas of China: Qinghai) (Wenwu chubanshe, 1996).	42799.5	8954.1
36.2885	100.204	Beitai	Kayue	Settlement	National Bureau of Cultural Relics, Zhongguo wenwu dituji: Qinghai fence (Cultural Relics Atlas of China: Qinghai) (Wenwu chubanshe, 1996).	135781	8423.63
36.2794	100.239	Naihaita	Machang_Kayue	Settlement	National Bureau of Cultural Relics, Zhongguo wenwu dituji: Qinghai fence (Cultural Relics Atlas of China: Qinghai) (Wenwu chubanshe, 1996).	12675.5	4773.98
36.3006	100.235	Shangcun	Kayue	Settlement	National Bureau of Cultural Relics, Zhongguo wenwu dituji: Qinghai fence (Cultural Relics Atlas of China: Qinghai) (Wenwu chubanshe, 1996).	124616	6772.42
36.2951	100.262	Zhihaitai	Kayue	Settlement	National Bureau of Cultural Relics, Zhongguo wenwu dituji: Qinghai fence (Cultural Relics Atlas of China: Qinghai) (Wenwu chubanshe, 1996).	26920	3976.52
36.2497	100.316	Zhunaihaitai	Kayue	Settlement	National Bureau of Cultural Relics, Zhongguo wenwu dituji: Qinghai fence (Cultural Relics Atlas of China: Qinghai) (Wenwu chubanshe, 1996).	108426	4266.44
36.2643	100.335	Dadongjiaowa	Kayue	Settlement	National Bureau of Cultural Relics, Zhongguo wenwu dituji: Qinghai fence (Cultural Relics Atlas of China: Qinghai) (Wenwu chubanshe, 1996).	46480	4683.72
36.2211	100.273	Cuosuoma	Kayue_Tangwang	Settlement	National Bureau of Cultural Relics, Zhongguo wenwu dituji: Qinghai fence (Cultural Relics Atlas of China: Qinghai) (Wenwu chubanshe, 1996).	41283.5	2878.03
36.2206	100.249	Kouzitai	Kayue_Tangwang	Settlement	National Bureau of Cultural Relics, Zhongguo wenwu dituji: Qinghai fence (Cultural Relics Atlas of China: Qinghai) (Wenwu chubanshe, 1996).	90168808	1203.1
36.2394	100.338	Kagangtai	Kayue	Settlement	National Bureau of Cultural Relics, Zhongguo wenwu dituji: Qinghai fence (Cultural Relics Atlas of China: Qinghai) (Wenwu chubanshe, 1996).	8454.5	7098.98
36.2248	100.352	Jianba	Kayue	Settlement	National Bureau of Cultural Relics, Zhongguo wenwu dituji: Qinghai fence (Cultural Relics Atlas of China: Qinghai) (Wenwu chubanshe, 1996).	48330	9495.74
36.2386	100.367	Gabasaidang	Kayue	Settlement	National Bureau of Cultural Relics, Zhongguo wenwu dituji: Qinghai fence (Cultural Relics Atlas of China: Qinghai) (Wenwu chubanshe, 1996).	1487676	9688.46
36.1698	100.289	Naersaidang	Kayue	Settlement	National Bureau of Cultural Relics, Zhongguo wenwu dituji: Qinghai fence (Cultural Relics Atlas of China: Qinghai) (Wenwu chubanshe, 1996).	108543	9449.44
36.1692	100.314	Xiakaligangnan	Kayue	Settlement	National Bureau of Cultural Relics, Zhongguo wenwu dituji: Qinghai fence (Cultural Relics Atlas of China: Qinghai) (Wenwu chubanshe, 1996).	122044	11293.1
36.1731	100.159	Genggahai	Kayue	Settlement	National Bureau of Cultural Relics, Zhongguo wenwu dituji: Qinghai fence (Cultural Relics Atlas of China: Qinghai) (Wenwu chubanshe, 1996).	50388.5	1942.82
36.1999	100.066	Yingdeer(Gonghe)	Kayue	Settlement	National Bureau of Cultural Relics, Zhongguo wenwu dituji: Qinghai fence (Cultural Relics Atlas of China: Qinghai) (Wenwu chubanshe, 1996).	44821.5	9149.13
36.2887	100.563	Xitai(Gonghe)	Majiayao_Kayue	Settlement	National Bureau of Cultural Relics, Zhongguo wenwu dituji: Qinghai fence (Cultural Relics Atlas of China: Qinghai) (Wenwu chubanshe, 1996).	46469	20579.1
36.3028	100.588	Xiaxitai	Kayue	Burial	National Bureau of Cultural Relics, Zhongguo wenwu dituji: Qinghai fence (Cultural Relics Atlas of China: Qinghai) (Wenwu chubanshe, 1996).	27714.5	20024.2
36.3341	100.609	Longwaqiejitan	Kayue	Settlement	National Bureau of Cultural Relics, Zhongguo wenwu dituji: Qinghai fence (Cultural Relics Atlas of China: Qinghai) (Wenwu chubanshe, 1996).	17582132	17624.4
36.3635	100.588	Suojihai	Kayue	Settlement	National Bureau of Cultural Relics, Zhongguo wenwu dituji: Qinghai fence (Cultural Relics Atlas of China: Qinghai) (Wenwu chubanshe, 1996).	70140.5	12998
36.3874	100.685	Xitaixiayan	Kayue	Settlement	National Bureau of Cultural Relics, Zhongguo wenwu dituji: Qinghai fence (Cultural Relics Atlas of China: Qinghai) (Wenwu chubanshe, 1996).	39409.5	15251
36.2137	100.708	Ebotai	Majiayao_Kayue	Settlement	National Bureau of Cultural Relics, Zhongguo wenwu dituji: Qinghai fence (Cultural Relics Atlas of China: Qinghai) (Wenwu chubanshe, 1996).	6467.5	4269.43
36.1307	100.698	Tuoletainan	Kayue	Settlement	National Bureau of Cultural Relics, Zhongguo wenwu dituji: Qinghai fence (Cultural Relics Atlas of China: Qinghai) (Wenwu chubanshe, 1996).	2057.5	3692.2
36.0857	100.681	Hongshanding	Kayue	Settlement	National Bureau of Cultural Relics, Zhongguo wenwu dituji: Qinghai fence (Cultural Relics Atlas of China: Qinghai) (Wenwu chubanshe, 1996).	65883.5	6960.93
36.0496	100.673	Lacainan	Kayue	Settlement	National Bureau of Cultural Relics, Zhongguo wenwu dituji: Qinghai fence (Cultural Relics Atlas of China: Qinghai) (Wenwu chubanshe, 1996).	98240	10224.9
35.9417	100.601	Yabayan	Kayue	Settlement	National Bureau of Cultural Relics, Zhongguo wenwu dituji: Qinghai fence (Cultural Relics Atlas of China: Qinghai) (Wenwu chubanshe, 1996).	13052	19207.9
35.9288	100.593	Tiegai	Kayue	Settlement	National Bureau of Cultural Relics, Zhongguo wenwu dituji: Qinghai fence (Cultural Relics Atlas of China: Qinghai) (Wenwu chubanshe, 1996).	141467	20258.3
36.4204	100.941	Nahailie	Kayue	Settlement	National Bureau of Cultural Relics, Zhongguo wenwu dituji: Qinghai fence (Cultural Relics Atlas of China: Qinghai) (Wenwu chubanshe, 1996).	8491.5	16598.6
36.6365	100.784	Hudong	Kayue	Settlement	National Bureau of Cultural Relics, Zhongguo wenwu dituji: Qinghai fence (Cultural Relics Atlas of China: Qinghai) (Wenwu chubanshe, 1996).	21930.5	10762.6
36.5239	100.896	Huangke	Kayue	Settlement	National Bureau of Cultural Relics, Zhongguo wenwu dituji: Qinghai fence (Cultural Relics Atlas of China: Qinghai) (Wenwu chubanshe, 1996).	11012	6857.6
36.5131	100.919	Dongshiliang	Kayue	Settlement	National Bureau of Cultural Relics, Zhongguo wenwu dituji: Qinghai fence (Cultural Relics Atlas of China: Qinghai) (Wenwu chubanshe, 1996).	233000	9016.07
36.5453	100.69	Qunkejiala	Kayue	Settlement	National Bureau of Cultural Relics, Zhongguo wenwu dituji: Qinghai fence (Cultural Relics Atlas of China: Qinghai) (Wenwu chubanshe, 1996).	13820796	3699.71
36.5486	100.663	Qunkejialaxi	Kayue	Settlement	National Bureau of Cultural Relics, Zhongguo wenwu dituji: Qinghai fence (Cultural Relics Atlas of China: Qinghai) (Wenwu chubanshe, 1996).	69612.5	4206.12
36.5576	100.607	Jiayicun	Kayue	Settlement	National Bureau of Cultural Relics, Zhongguo wenwu dituji: Qinghai fence (Cultural Relics Atlas of China: Qinghai) (Wenwu chubanshe, 1996).	3274	5307.07
36.591	100.271	Jianggai	Kayue	Settlement	National Bureau of Cultural Relics, Zhongguo wenwu dituji: Qinghai fence (Cultural Relics Atlas of China: Qinghai) (Wenwu chubanshe, 1996).	71996752	329.62
36.5792	100.248	Dacang	Kayue	Settlement	National Bureau of Cultural Relics, Zhongguo wenwu dituji: Qinghai fence (Cultural Relics Atlas of China: Qinghai) (Wenwu chubanshe, 1996).	57701.5	358.033
37.0095	99.7224	Xiongxian	Kayue	Settlement	National Bureau of Cultural Relics, Zhongguo wenwu dituji: Qinghai fence (Cultural Relics Atlas of China: Qinghai) (Wenwu chubanshe, 1996).	156.5	22237.9
37.0099	99.6985	Xiangongbei	Kayue	Settlement	National Bureau of Cultural Relics, Zhongguo wenwu dituji: Qinghai fence (Cultural Relics Atlas of China: Qinghai) (Wenwu chubanshe, 1996).	12548	20418.3
36.987	99.5749	Shinaihai	Kayue	Settlement	National Bureau of Cultural Relics, Zhongguo wenwu dituji: Qinghai fence (Cultural Relics Atlas of China: Qinghai) (Wenwu chubanshe, 1996).	5.97563e+06	9164.99
37.0542	99.6499	Xianggong	Kayue	Settlement	National Bureau of Cultural Relics, Zhongguo wenwu dituji: Qinghai fence (Cultural Relics Atlas of China: Qinghai) (Wenwu chubanshe, 1996).	268	21690.9
37.0038	99.7411	Xiangong	Kayue	Burial	National Bureau of Cultural Relics, Zhongguo wenwu dituji: Qinghai fence (Cultural Relics Atlas of China: Qinghai) (Wenwu chubanshe, 1996).	30050.5	23190.8
36.3962	100.345	Tangemao	Kayue	Settlement	National Bureau of Cultural Relics, Zhongguo wenwu dituji: Qinghai fence (Cultural Relics Atlas of China: Qinghai) (Wenwu chubanshe, 1996).	32684	5929.31
36.3643	100.356	Qiegezha	Kayue	Settlement	National Bureau of Cultural Relics, Zhongguo wenwu dituji: Qinghai fence (Cultural Relics Atlas of China: Qinghai) (Wenwu chubanshe, 1996).	1848.5	2622.28
36.3701	100.384	Agangtai	Kayue	Settlement	National Bureau of Cultural Relics, Zhongguo wenwu dituji: Qinghai fence (Cultural Relics Atlas of China: Qinghai) (Wenwu chubanshe, 1996).	142094	264.538
36.3893	100.39	Jianbatai	Kayue	Settlement	National Bureau of Cultural Relics, Zhongguo wenwu dituji: Qinghai fence (Cultural Relics Atlas of China: Qinghai) (Wenwu chubanshe, 1996).	2812	1538.28
36.4051	100.368	Donggoutan	Kayue	Settlement	National Bureau of Cultural Relics, Zhongguo wenwu dituji: Qinghai fence (Cultural Relics Atlas of China: Qinghai) (Wenwu chubanshe, 1996).	5052	4806.28
36.3861	100.131	Zhihai	Kayue	Settlement	National Bureau of Cultural Relics, Zhongguo wenwu dituji: Qinghai fence (Cultural Relics Atlas of China: Qinghai) (Wenwu chubanshe, 1996).	192398	196.694
36.4306	100.917	Peizheng	Kayue	Burial	National Bureau of Cultural Relics, Zhongguo wenwu dituji: Qinghai fence (Cultural Relics Atlas of China: Qinghai) (Wenwu chubanshe, 1996).	5363	19140.8
36.8007	101.096	Bayanxia	Kayue	Settlement	National Bureau of Cultural Relics, Zhongguo wenwu dituji: Qinghai fence (Cultural Relics Atlas of China: Qinghai) (Wenwu chubanshe, 1996).	804032	9444.05
36.8119	101.106	Mohesi	Kayue	Settlement	National Bureau of Cultural Relics, Zhongguo wenwu dituji: Qinghai fence (Cultural Relics Atlas of China: Qinghai) (Wenwu chubanshe, 1996).	5494203	9737.82
36.8252	101.113	Fuhai	Kayue	Settlement	National Bureau of Cultural Relics, Zhongguo wenwu dituji: Qinghai fence (Cultural Relics Atlas of China: Qinghai) (Wenwu chubanshe, 1996).	3167	10767.6
36.7551	101.038	Gongjiaying	Kayue	Settlement	National Bureau of Cultural Relics, Zhongguo wenwu dituji: Qinghai fence (Cultural Relics Atlas of China: Qinghai) (Wenwu chubanshe, 1996).	11228508	8440.03
36.757	101.06	Yangpowan	Kayue	Settlement	National Bureau of Cultural Relics, Zhongguo wenwu dituji: Qinghai fence (Cultural Relics Atlas of China: Qinghai) (Wenwu chubanshe, 1996).	51098	6904.85
36.766	101.125	Bayan(Huangyuan)	Kayue	Settlement	National Bureau of Cultural Relics, Zhongguo wenwu dituji: Qinghai fence (Cultural Relics Atlas of China: Qinghai) (Wenwu chubanshe, 1996).	12017040	3673.4
36.7525	101.111	Xiamoji	Kayue	Burial	National Bureau of Cultural Relics, Zhongguo wenwu dituji: Qinghai fence (Cultural Relics Atlas of China: Qinghai) (Wenwu chubanshe, 1996).	12820044	2843.78
36.7436	101.142	Junjia	Kayue	Settlement	National Bureau of Cultural Relics, Zhongguo wenwu dituji: Qinghai fence (Cultural Relics Atlas of China: Qinghai) (Wenwu chubanshe, 1996).	345669440	25.3631
36.7663	101.158	Xiahudandu	Kayue	Settlement	National Bureau of Cultural Relics, Zhongguo wenwu dituji: Qinghai fence (Cultural Relics Atlas of China: Qinghai) (Wenwu chubanshe, 1996).	7917.5	1189.02
36.7265	101.121	Shizui(Huangyuan)	Kayue	Settlement	National Bureau of Cultural Relics, Zhongguo wenwu dituji: Qinghai fence (Cultural Relics Atlas of China: Qinghai) (Wenwu chubanshe, 1996).	23948.5	756.175
36.7493	101.179	Yagen	Kayue	Settlement	National Bureau of Cultural Relics, Zhongguo wenwu dituji: Qinghai fence (Cultural Relics Atlas of China: Qinghai) (Wenwu chubanshe, 1996).	5243.5	2094.79
36.7574	101.202	Shenzhong	Kayue	Settlement	National Bureau of Cultural Relics, Zhongguo wenwu dituji: Qinghai fence (Cultural Relics Atlas of China: Qinghai) (Wenwu chubanshe, 1996).	107635	1919.08
36.7608	101.223	Qiangou(Huangyuan)	Kayue	Settlement	National Bureau of Cultural Relics, Zhongguo wenwu dituji: Qinghai fence (Cultural Relics Atlas of China: Qinghai) (Wenwu chubanshe, 1996).	6.17253e+06	1141.15
36.7374	101.179	Xingjia	Kayue	Settlement	National Bureau of Cultural Relics, Zhongguo wenwu dituji: Qinghai fence (Cultural Relics Atlas of China: Qinghai) (Wenwu chubanshe, 1996).	3947.5	973.444
36.7354	101.193	Mayizui	Kayue	Burial	National Bureau of Cultural Relics, Zhongguo wenwu dituji: Qinghai fence (Cultural Relics Atlas of China: Qinghai) (Wenwu chubanshe, 1996).	348294592	145.25
36.7343	101.211	Jiucaigou	Kayue	Settlement	National Bureau of Cultural Relics, Zhongguo wenwu dituji: Qinghai fence (Cultural Relics Atlas of China: Qinghai) (Wenwu chubanshe, 1996).	16919	1038.82
36.7288	101.21	Yahuoshan	Kayue	Settlement	National Bureau of Cultural Relics, Zhongguo wenwu dituji: Qinghai fence (Cultural Relics Atlas of China: Qinghai) (Wenwu chubanshe, 1996).	12270184	1565.69
36.7241	101.186	Kalu	Kayue	Settlement	National Bureau of Cultural Relics, Zhongguo wenwu dituji: Qinghai fence (Cultural Relics Atlas of China: Qinghai) (Wenwu chubanshe, 1996).	24196.5	1045.96
36.7239	101.177	Ajiatu	Kayue	Burial	National Bureau of Cultural Relics, Zhongguo wenwu dituji: Qinghai fence (Cultural Relics Atlas of China: Qinghai) (Wenwu chubanshe, 1996).	10457	560.668
36.7247	101.169	Huabuliang	Kayue	Burial	National Bureau of Cultural Relics, Zhongguo wenwu dituji: Qinghai fence (Cultural Relics Atlas of China: Qinghai) (Wenwu chubanshe, 1996).	95794	68.1931
36.7141	101.159	Shanggazhuang	Kayue	Settlement	National Bureau of Cultural Relics, Zhongguo wenwu dituji: Qinghai fence (Cultural Relics Atlas of China: Qinghai) (Wenwu chubanshe, 1996).	5047	391.712
36.7179	101.172	Ajiatu	Kayue	Settlement	National Bureau of Cultural Relics, Zhongguo wenwu dituji: Qinghai fence (Cultural Relics Atlas of China: Qinghai) (Wenwu chubanshe, 1996).	2534	882.405
36.7196	101.18	Zhujiawan	Kayue	Settlement	National Bureau of Cultural Relics, Zhongguo wenwu dituji: Qinghai fence (Cultural Relics Atlas of China: Qinghai) (Wenwu chubanshe, 1996).	250	1217.9
36.7115	101.185	Xiashangen	Kayue	Settlement	National Bureau of Cultural Relics, Zhongguo wenwu dituji: Qinghai fence (Cultural Relics Atlas of China: Qinghai) (Wenwu chubanshe, 1996).	80228.5	2494.41
36.7119	101.195	Dahuazhongzhuang	Kayue	Burial	National Bureau of Cultural Relics, Zhongguo wenwu dituji: Qinghai fence (Cultural Relics Atlas of China: Qinghai) (Wenwu chubanshe, 1996).	9434	3000.67
36.7078	101.199	Zhongzhuang	Kayue	Settlement	National Bureau of Cultural Relics, Zhongguo wenwu dituji: Qinghai fence (Cultural Relics Atlas of China: Qinghai) (Wenwu chubanshe, 1996).	2199	3659.07
36.7062	101.208	Dahua	Kayue	Settlement	National Bureau of Cultural Relics, Zhongguo wenwu dituji: Qinghai fence (Cultural Relics Atlas of China: Qinghai) (Wenwu chubanshe, 1996).	66	4240.92
36.718	101.208	Xingquan	Kayue	Burial	National Bureau of Cultural Relics, Zhongguo wenwu dituji: Qinghai fence (Cultural Relics Atlas of China: Qinghai) (Wenwu chubanshe, 1996).	1049	2768.73
36.7139	101.215	Yaozhuang	Kayue	Settlement	National Bureau of Cultural Relics, Zhongguo wenwu dituji: Qinghai fence (Cultural Relics Atlas of China: Qinghai) (Wenwu chubanshe, 1996).	2031	3613.84
36.7059	101.237	Lida	Kayue	Settlement	National Bureau of Cultural Relics, Zhongguo wenwu dituji: Qinghai fence (Cultural Relics Atlas of China: Qinghai) (Wenwu chubanshe, 1996).	8012	5957.35
36.693	101.239	Dahela	Kayue	Settlement	National Bureau of Cultural Relics, Zhongguo wenwu dituji: Qinghai fence (Cultural Relics Atlas of China: Qinghai) (Wenwu chubanshe, 1996).	27114.5	7490.3
36.6972	101.249	Cunbei	Kayue	Settlement	National Bureau of Cultural Relics, Zhongguo wenwu dituji: Qinghai fence (Cultural Relics Atlas of China: Qinghai) (Wenwu chubanshe, 1996).	1531611	7677.81
36.6914	101.171	Shiyazhuangcunbei	Kayue	Settlement	National Bureau of Cultural Relics, Zhongguo wenwu dituji: Qinghai fence (Cultural Relics Atlas of China: Qinghai) (Wenwu chubanshe, 1996).	10714	3764.19
36.6949	101.177	Mobula	Kayue	Settlement	National Bureau of Cultural Relics, Zhongguo wenwu dituji: Qinghai fence (Cultural Relics Atlas of China: Qinghai) (Wenwu chubanshe, 1996).	2505.5	3741.01
36.6676	101.194	Diwo	Kayue	Settlement	National Bureau of Cultural Relics, Zhongguo wenwu dituji: Qinghai fence (Cultural Relics Atlas of China: Qinghai) (Wenwu chubanshe, 1996).	6.16432e+06	6851.91
36.6627	101.191	Shangbeiya	Kayue	Settlement	National Bureau of Cultural Relics, Zhongguo wenwu dituji: Qinghai fence (Cultural Relics Atlas of China: Qinghai) (Wenwu chubanshe, 1996).	7054190	6295.21
36.658	101.204	Bohang	Kayue	Settlement	National Bureau of Cultural Relics, Zhongguo wenwu dituji: Qinghai fence (Cultural Relics Atlas of China: Qinghai) (Wenwu chubanshe, 1996).	1.63682e+06	5337.02
36.675	101.23	Yangpogen	Kayue	Burial	National Bureau of Cultural Relics, Zhongguo wenwu dituji: Qinghai fence (Cultural Relics Atlas of China: Qinghai) (Wenwu chubanshe, 1996).	19554.5	7741.31
36.6761	101.239	Nalong	Kayue	Burial	National Bureau of Cultural Relics, Zhongguo wenwu dituji: Qinghai fence (Cultural Relics Atlas of China: Qinghai) (Wenwu chubanshe, 1996).	18022.5	8136.17
36.6713	101.232	Yuantai	Kayue	Settlement	National Bureau of Cultural Relics, Zhongguo wenwu dituji: Qinghai fence (Cultural Relics Atlas of China: Qinghai) (Wenwu chubanshe, 1996).	6.02286e+06	7278.63
36.6637	101.237	Hudicao	Kayue	Settlement	National Bureau of Cultural Relics, Zhongguo wenwu dituji: Qinghai fence (Cultural Relics Atlas of China: Qinghai) (Wenwu chubanshe, 1996).	121	6438.76
36.6583	101.237	Nalong	Kayue	Settlement	National Bureau of Cultural Relics, Zhongguo wenwu dituji: Qinghai fence (Cultural Relics Atlas of China: Qinghai) (Wenwu chubanshe, 1996).	20385.5	5750.34
36.6583	101.247	Tasilang	Kayue	Settlement	National Bureau of Cultural Relics, Zhongguo wenwu dituji: Qinghai fence (Cultural Relics Atlas of China: Qinghai) (Wenwu chubanshe, 1996).	13799.5	5891.57
36.658	101.26	Menggudao	Kayue	Settlement	National Bureau of Cultural Relics, Zhongguo wenwu dituji: Qinghai fence (Cultural Relics Atlas of China: Qinghai) (Wenwu chubanshe, 1996).	10868.5	6154.21
36.6519	101.273	Yuanshan	Kayue	Settlement	National Bureau of Cultural Relics, Zhongguo wenwu dituji: Qinghai fence (Cultural Relics Atlas of China: Qinghai) (Wenwu chubanshe, 1996).	91930	5310.11
36.621	101.216	Maniwankou	Kayue	Settlement	National Bureau of Cultural Relics, Zhongguo wenwu dituji: Qinghai fence (Cultural Relics Atlas of China: Qinghai) (Wenwu chubanshe, 1996).	6631.5	87.2496
36.62	101.231	Dagaoling	Kayue	Settlement	National Bureau of Cultural Relics, Zhongguo wenwu dituji: Qinghai fence (Cultural Relics Atlas of China: Qinghai) (Wenwu chubanshe, 1996).	2752	584.73
36.6282	101.23	Kayue	Kayue	Burial	National Bureau of Cultural Relics, Zhongguo wenwu dituji: Qinghai fence (Cultural Relics Atlas of China: Qinghai) (Wenwu chubanshe, 1996).	1367223	1719.56
36.6273	101.24	Gazhuang(Huangyuan)	Kayue	Settlement	National Bureau of Cultural Relics, Zhongguo wenwu dituji: Qinghai fence (Cultural Relics Atlas of China: Qinghai) (Wenwu chubanshe, 1996).	2696.5	1543.35
36.6261	101.249	Chahansu	Kayue	Settlement	National Bureau of Cultural Relics, Zhongguo wenwu dituji: Qinghai fence (Cultural Relics Atlas of China: Qinghai) (Wenwu chubanshe, 1996).	3424591	1574.16
36.6347	101.253	Chahansu	Kayue	Burial	National Bureau of Cultural Relics, Zhongguo wenwu dituji: Qinghai fence (Cultural Relics Atlas of China: Qinghai) (Wenwu chubanshe, 1996).	1447141	2860.92
36.6835	101.321	Lanzhanbagoukou	Kayue	Settlement	National Bureau of Cultural Relics, Zhongguo wenwu dituji: Qinghai fence (Cultural Relics Atlas of China: Qinghai) (Wenwu chubanshe, 1996).	51869	4025.37
36.6844	101.331	Shiya	Kayue	Settlement	National Bureau of Cultural Relics, Zhongguo wenwu dituji: Qinghai fence (Cultural Relics Atlas of China: Qinghai) (Wenwu chubanshe, 1996).	3035.5	3187.11
36.6829	101.352	Xianghe	Kayue	Settlement	National Bureau of Cultural Relics, Zhongguo wenwu dituji: Qinghai fence (Cultural Relics Atlas of China: Qinghai) (Wenwu chubanshe, 1996).	687	1281.54
36.6827	101.359	Xianghedong	Kayue	Settlement	National Bureau of Cultural Relics, Zhongguo wenwu dituji: Qinghai fence (Cultural Relics Atlas of China: Qinghai) (Wenwu chubanshe, 1996).	1251	676.865
36.7072	101.127	Yagen	Kayue	Settlement	National Bureau of Cultural Relics, Zhongguo wenwu dituji: Qinghai fence (Cultural Relics Atlas of China: Qinghai) (Wenwu chubanshe, 1996).	16468	245.54
36.7276	101.311	Lashagou	Kayue	Settlement	National Bureau of Cultural Relics, Zhongguo wenwu dituji: Qinghai fence (Cultural Relics Atlas of China: Qinghai) (Wenwu chubanshe, 1996).	12374868	4515.22
36.611	101.233	Xiaogaoling	Kayue	Settlement	National Bureau of Cultural Relics, Zhongguo wenwu dituji: Qinghai fence (Cultural Relics Atlas of China: Qinghai) (Wenwu chubanshe, 1996).	14499550	685.384
36.611	101.241	Majiadawan	Kayue	Settlement	National Bureau of Cultural Relics, Zhongguo wenwu dituji: Qinghai fence (Cultural Relics Atlas of China: Qinghai) (Wenwu chubanshe, 1996).	93750	670.979
36.6059	101.254	Yerencun	Kayue	Settlement	National Bureau of Cultural Relics, Zhongguo wenwu dituji: Qinghai fence (Cultural Relics Atlas of China: Qinghai) (Wenwu chubanshe, 1996).	20935.5	658.86
36.601	101.253	Yuancaikou	Kayue	Settlement	National Bureau of Cultural Relics, Zhongguo wenwu dituji: Qinghai fence (Cultural Relics Atlas of China: Qinghai) (Wenwu chubanshe, 1996).	660	1333.22
36.5822	101.242	Majiawan	Kayue	Settlement	National Bureau of Cultural Relics, Zhongguo wenwu dituji: Qinghai fence (Cultural Relics Atlas of China: Qinghai) (Wenwu chubanshe, 1996).	91536.5	4160.6
36.578	101.246	Majiawanxi	Kayue	Settlement	National Bureau of Cultural Relics, Zhongguo wenwu dituji: Qinghai fence (Cultural Relics Atlas of China: Qinghai) (Wenwu chubanshe, 1996).	22680.5	4626.37
35.8155	102.153	Zongwuxi	Kayue	Settlement	National Bureau of Cultural Relics, Zhongguo wenwu dituji: Qinghai fence (Cultural Relics Atlas of China: Qinghai) (Wenwu chubanshe, 1996).	4653	8941.64
35.8049	102.152	Zhanqun	Majiayao_Kayue	Settlement	National Bureau of Cultural Relics, Zhongguo wenwu dituji: Qinghai fence (Cultural Relics Atlas of China: Qinghai) (Wenwu chubanshe, 1996).	17136874	7999.92
35.8092	102.159	Zongwu	Kayue	Settlement	National Bureau of Cultural Relics, Zhongguo wenwu dituji: Qinghai fence (Cultural Relics Atlas of China: Qinghai) (Wenwu chubanshe, 1996).	17132386	7835.45
35.8453	102.289	Zhongzhuang(Xunhua)	Majiayao_Kayue	Settlement/Burial	National Bureau of Cultural Relics, Zhongguo wenwu dituji: Qinghai fence (Cultural Relics Atlas of China: Qinghai) (Wenwu chubanshe, 1996).	4.14658e+06	13670.6
35.8466	102.298	Zhongzhuang(Xunhua)	Machang_Kayue	Burial	National Bureau of Cultural Relics, Zhongguo wenwu dituji: Qinghai fence (Cultural Relics Atlas of China: Qinghai) (Wenwu chubanshe, 1996).	9684.5	14461.4
35.848	102.305	Xiazhuang(Xunhua)	Majiayao_Qijia_Kayue	Settlement	National Bureau of Cultural Relics, Zhongguo wenwu dituji: Qinghai fence (Cultural Relics Atlas of China: Qinghai) (Wenwu chubanshe, 1996).	42761.5	15085.9
35.8427	102.311	Xiazhuang	Qijia_Kayue	Burial	National Bureau of Cultural Relics, Zhongguo wenwu dituji: Qinghai fence (Cultural Relics Atlas of China: Qinghai) (Wenwu chubanshe, 1996).	10540.5	14827.3
35.8545	102.342	Yimahai	Kayue	Settlement	National Bureau of Cultural Relics, Zhongguo wenwu dituji: Qinghai fence (Cultural Relics Atlas of China: Qinghai) (Wenwu chubanshe, 1996).	30774	17357.7
35.8525	102.352	Suzhigou	Kayue	Settlement	National Bureau of Cultural Relics, Zhongguo wenwu dituji: Qinghai fence (Cultural Relics Atlas of China: Qinghai) (Wenwu chubanshe, 1996).	77754.5	17526.9
35.866	102.344	Suzhi	Kayue	Settlement	National Bureau of Cultural Relics, Zhongguo wenwu dituji: Qinghai fence (Cultural Relics Atlas of China: Qinghai) (Wenwu chubanshe, 1996).	2437	18909.2
35.8702	102.352	Hadahai	Kayue	Settlement	National Bureau of Cultural Relics, Zhongguo wenwu dituji: Qinghai fence (Cultural Relics Atlas of China: Qinghai) (Wenwu chubanshe, 1996).	8038	19799.5
35.8804	102.434	Yangou	Qijia_Kayue	Settlement	National Bureau of Cultural Relics, Zhongguo wenwu dituji: Qinghai fence (Cultural Relics Atlas of China: Qinghai) (Wenwu chubanshe, 1996).	2943.5	25631.3
35.8836	102.443	Tangguti	Kayue	Settlement	National Bureau of Cultural Relics, Zhongguo wenwu dituji: Qinghai fence (Cultural Relics Atlas of China: Qinghai) (Wenwu chubanshe, 1996).	32295.5	26586.8
35.8586	102.447	Shabatang	Kayue	Settlement	National Bureau of Cultural Relics, Zhongguo wenwu dituji: Qinghai fence (Cultural Relics Atlas of China: Qinghai) (Wenwu chubanshe, 1996).	83527.5	24370.4
35.8594	102.461	Jiamashan	Kayue	Burial	National Bureau of Cultural Relics, Zhongguo wenwu dituji: Qinghai fence (Cultural Relics Atlas of China: Qinghai) (Wenwu chubanshe, 1996).	25616.5	23959.9
35.8303	102.43	Bolahai	Kayue	Settlement	National Bureau of Cultural Relics, Zhongguo wenwu dituji: Qinghai fence (Cultural Relics Atlas of China: Qinghai) (Wenwu chubanshe, 1996).	333564	20351.1
35.8293	102.416	Tangfang	Kayue	Settlement	National Bureau of Cultural Relics, Zhongguo wenwu dituji: Qinghai fence (Cultural Relics Atlas of China: Qinghai) (Wenwu chubanshe, 1996).	43434	19110
35.8337	102.453	Xigouping	Kayue	Settlement	National Bureau of Cultural Relics, Zhongguo wenwu dituji: Qinghai fence (Cultural Relics Atlas of China: Qinghai) (Wenwu chubanshe, 1996).	9086	22644
35.817	102.408	Tangfangximen	Kayue	Settlement	National Bureau of Cultural Relics, Zhongguo wenwu dituji: Qinghai fence (Cultural Relics Atlas of China: Qinghai) (Wenwu chubanshe, 1996).	94128.5	17332.3
35.8129	102.43	Gujilai	Kayue	Burial	National Bureau of Cultural Relics, Zhongguo wenwu dituji: Qinghai fence (Cultural Relics Atlas of China: Qinghai) (Wenwu chubanshe, 1996).	17044	18890.7
35.8209	102.441	Qielihantai	Kayue	Settlement	National Bureau of Cultural Relics, Zhongguo wenwu dituji: Qinghai fence (Cultural Relics Atlas of China: Qinghai) (Wenwu chubanshe, 1996).	6225.5	20542
35.8049	102.402	Guoshitanbei	Kayue	Settlement	National Bureau of Cultural Relics, Zhongguo wenwu dituji: Qinghai fence (Cultural Relics Atlas of China: Qinghai) (Wenwu chubanshe, 1996).	1453.5	15724.8
35.7971	102.397	Beiqi	Machang_Kayue	Settlement	National Bureau of Cultural Relics, Zhongguo wenwu dituji: Qinghai fence (Cultural Relics Atlas of China: Qinghai) (Wenwu chubanshe, 1996).	901550	14659.5
35.7858	102.389	Xiangyugou	Qijia_Kayue	Settlement	National Bureau of Cultural Relics, Zhongguo wenwu dituji: Qinghai fence (Cultural Relics Atlas of China: Qinghai) (Wenwu chubanshe, 1996).	419338	13056.5
35.776	102.367	Jiaduomaga	Majiayao_Kayue	Burial	National Bureau of Cultural Relics, Zhongguo wenwu dituji: Qinghai fence (Cultural Relics Atlas of China: Qinghai) (Wenwu chubanshe, 1996).	59079.5	10305.7
35.7853	102.46	Gaozhi	Kayue	Settlement	National Bureau of Cultural Relics, Zhongguo wenwu dituji: Qinghai fence (Cultural Relics Atlas of China: Qinghai) (Wenwu chubanshe, 1996).	133107	19498.6
35.7794	102.461	Xigou	Qijia_Kayue	Settlement	National Bureau of Cultural Relics, Zhongguo wenwu dituji: Qinghai fence (Cultural Relics Atlas of China: Qinghai) (Wenwu chubanshe, 1996).	63392	18823
35.7663	102.449	Heimenzui	Kayue	Settlement	National Bureau of Cultural Relics, Zhongguo wenwu dituji: Qinghai fence (Cultural Relics Atlas of China: Qinghai) (Wenwu chubanshe, 1996).	146382	17906.1
35.765	102.458	Luozui	Kayue	Burial	National Bureau of Cultural Relics, Zhongguo wenwu dituji: Qinghai fence (Cultural Relics Atlas of China: Qinghai) (Wenwu chubanshe, 1996).	5027	17348
35.76	102.454	Sangpoyihai	Kayue	Settlement	National Bureau of Cultural Relics, Zhongguo wenwu dituji: Qinghai fence (Cultural Relics Atlas of China: Qinghai) (Wenwu chubanshe, 1996).	19879	17025.4
35.7549	102.449	Mengda	Kayue_Tangwang	Settlement	National Bureau of Cultural Relics, Zhongguo wenwu dituji: Qinghai fence (Cultural Relics Atlas of China: Qinghai) (Wenwu chubanshe, 1996).	21664	16807.2
35.7547	102.442	Mengdashan	Kayue	Settlement	National Bureau of Cultural Relics, Zhongguo wenwu dituji: Qinghai fence (Cultural Relics Atlas of China: Qinghai) (Wenwu chubanshe, 1996).	543505	16697.4
35.7505	102.446	Mengdashandongnan	Kayue	Settlement	National Bureau of Cultural Relics, Zhongguo wenwu dituji: Qinghai fence (Cultural Relics Atlas of China: Qinghai) (Wenwu chubanshe, 1996).	3082.5	16506.9
35.7648	102.4	Zhongkugou	Qijia_Kayue	Settlement	National Bureau of Cultural Relics, Zhongguo wenwu dituji: Qinghai fence (Cultural Relics Atlas of China: Qinghai) (Wenwu chubanshe, 1996).	19249.5	12789.7
35.742	102.412	Azarigou	Machang_Qijia_Kayue	Settlement	National Bureau of Cultural Relics, Zhongguo wenwu dituji: Qinghai fence (Cultural Relics Atlas of China: Qinghai) (Wenwu chubanshe, 1996).	3264.5	12969.5
35.7362	102.428	Jiangjia	Kayue	Settlement	National Bureau of Cultural Relics, Zhongguo wenwu dituji: Qinghai fence (Cultural Relics Atlas of China: Qinghai) (Wenwu chubanshe, 1996).	4475	14398.2
35.732	102.416	Jiangjialaka	Kayue	Settlement	National Bureau of Cultural Relics, Zhongguo wenwu dituji: Qinghai fence (Cultural Relics Atlas of China: Qinghai) (Wenwu chubanshe, 1996).	4852269	12981.9
35.7186	102.43	Rimang	Kayue	Settlement	National Bureau of Cultural Relics, Zhongguo wenwu dituji: Qinghai fence (Cultural Relics Atlas of China: Qinghai) (Wenwu chubanshe, 1996).	32029.5	14014.1
35.713	102.431	Wakubei	Kayue	Settlement	National Bureau of Cultural Relics, Zhongguo wenwu dituji: Qinghai fence (Cultural Relics Atlas of China: Qinghai) (Wenwu chubanshe, 1996).	10188	13959.7
35.7461	102.369	Xiangyu	Kayue	Settlement	National Bureau of Cultural Relics, Zhongguo wenwu dituji: Qinghai fence (Cultural Relics Atlas of China: Qinghai) (Wenwu chubanshe, 1996).	8053.5	8531.77
35.7563	102.332	Qianiu	Kayue	Settlement	National Bureau of Cultural Relics, Zhongguo wenwu dituji: Qinghai fence (Cultural Relics Atlas of China: Qinghai) (Wenwu chubanshe, 1996).	65515.5	5517.09
35.7548	102.321	Hewa	Kayue	Settlement	National Bureau of Cultural Relics, Zhongguo wenwu dituji: Qinghai fence (Cultural Relics Atlas of China: Qinghai) (Wenwu chubanshe, 1996).	9200.5	4390.85
35.8041	102.326	Luowadongbei	Kayue	Settlement	National Bureau of Cultural Relics, Zhongguo wenwu dituji: Qinghai fence (Cultural Relics Atlas of China: Qinghai) (Wenwu chubanshe, 1996).	71749.5	10280
35.8025	102.302	Hongxiu	Kayue	Settlement	National Bureau of Cultural Relics, Zhongguo wenwu dituji: Qinghai fence (Cultural Relics Atlas of China: Qinghai) (Wenwu chubanshe, 1996).	12560	9274.34
35.7984	102.307	Luowabei	Kayue	Settlement	National Bureau of Cultural Relics, Zhongguo wenwu dituji: Qinghai fence (Cultural Relics Atlas of China: Qinghai) (Wenwu chubanshe, 1996).	37277.5	8842.93
35.7927	102.306	Luowa	Kayue	Settlement	National Bureau of Cultural Relics, Zhongguo wenwu dituji: Qinghai fence (Cultural Relics Atlas of China: Qinghai) (Wenwu chubanshe, 1996).	13068.5	8075.26
35.7887	102.299	Luowa	Kayue	Burial	National Bureau of Cultural Relics, Zhongguo wenwu dituji: Qinghai fence (Cultural Relics Atlas of China: Qinghai) (Wenwu chubanshe, 1996).	16	7365.01
35.7839	102.301	Galeng	Kayue	Settlement	National Bureau of Cultural Relics, Zhongguo wenwu dituji: Qinghai fence (Cultural Relics Atlas of China: Qinghai) (Wenwu chubanshe, 1996).	4686.5	6766.96
35.7722	102.298	Xiangsha	Majiayao_Kayue	Burial	National Bureau of Cultural Relics, Zhongguo wenwu dituji: Qinghai fence (Cultural Relics Atlas of China: Qinghai) (Wenwu chubanshe, 1996).	7545	5096.09
35.7694	102.291	Xiangsha	Kayue	Settlement	National Bureau of Cultural Relics, Zhongguo wenwu dituji: Qinghai fence (Cultural Relics Atlas of China: Qinghai) (Wenwu chubanshe, 1996).	23793	4591.73
35.7841	102.295	Sanmali	Kayue	Settlement	National Bureau of Cultural Relics, Zhongguo wenwu dituji: Qinghai fence (Cultural Relics Atlas of China: Qinghai) (Wenwu chubanshe, 1996).	30377	6643.66
35.8567	102.499	Bailangtan	Kayue	Settlement	National Bureau of Cultural Relics, Zhongguo wenwu dituji: Qinghai fence (Cultural Relics Atlas of China: Qinghai) (Wenwu chubanshe, 1996).	44509	19775.7
35.8387	102.526	Xiatan(Xunhua)	Kayue	Settlement	National Bureau of Cultural Relics, Zhongguo wenwu dituji: Qinghai fence (Cultural Relics Atlas of China: Qinghai) (Wenwu chubanshe, 1996).	351641	16271.8
35.8404	102.548	Shixiang	Kayue	Settlement	National Bureau of Cultural Relics, Zhongguo wenwu dituji: Qinghai fence (Cultural Relics Atlas of China: Qinghai) (Wenwu chubanshe, 1996).	12686.5	13960.4
35.8193	102.547	Hongzhuang	Kayue	Settlement	National Bureau of Cultural Relics, Zhongguo wenwu dituji: Qinghai fence (Cultural Relics Atlas of China: Qinghai) (Wenwu chubanshe, 1996).	47848	13683.2
35.793	102.56	Guancaipo	kAYUE	Burial	National Bureau of Cultural Relics, Zhongguo wenwu dituji: Qinghai fence (Cultural Relics Atlas of China: Qinghai) (Wenwu chubanshe, 1996).	26732	11653.5
35.7937	102.571	Dasiguqianyicun	Kayue	Settlement	National Bureau of Cultural Relics, Zhongguo wenwu dituji: Qinghai fence (Cultural Relics Atlas of China: Qinghai) (Wenwu chubanshe, 1996).	19557	10393.5
35.7666	102.563	Zhamuquan	Kayue	Burial	National Bureau of Cultural Relics, Zhongguo wenwu dituji: Qinghai fence (Cultural Relics Atlas of China: Qinghai) (Wenwu chubanshe, 1996).	3724.5	10809.3
35.7632	102.572	Lamugou	Qijia_Kayue	Settlement	National Bureau of Cultural Relics, Zhongguo wenwu dituji: Qinghai fence (Cultural Relics Atlas of China: Qinghai) (Wenwu chubanshe, 1996).	3.43905e+06	9980.33
35.7553	102.562	Shanglabian	Kayue	Settlement	National Bureau of Cultural Relics, Zhongguo wenwu dituji: Qinghai fence (Cultural Relics Atlas of China: Qinghai) (Wenwu chubanshe, 1996).	17661	9462.46
35.7513	102.567	Xialabian	Kayue	Burial	National Bureau of Cultural Relics, Zhongguo wenwu dituji: Qinghai fence (Cultural Relics Atlas of China: Qinghai) (Wenwu chubanshe, 1996).	7901	8704.99
35.7442	102.54	Yirihai	Bronze age	Burial	National Bureau of Cultural Relics, Zhongguo wenwu dituji: Qinghai fence (Cultural Relics Atlas of China: Qinghai) (Wenwu chubanshe, 1996).	10276	9426.37
35.7007	102.602	Saimangou	Kayue_Tang	Settlement	National Bureau of Cultural Relics, Zhongguo wenwu dituji: Qinghai fence (Cultural Relics Atlas of China: Qinghai) (Wenwu chubanshe, 1996).	19735022	786.602
35.6951	102.559	Jiacang	Kayue	Settlement	National Bureau of Cultural Relics, Zhongguo wenwu dituji: Qinghai fence (Cultural Relics Atlas of China: Qinghai) (Wenwu chubanshe, 1996).	266660	2950.63
35.694	102.585	Xiazhagang	Kayue	Settlement	National Bureau of Cultural Relics, Zhongguo wenwu dituji: Qinghai fence (Cultural Relics Atlas of China: Qinghai) (Wenwu chubanshe, 1996).	202164	899.306
35.6793	102.584	Baojilaga	Kayue	Settlement	National Bureau of Cultural Relics, Zhongguo wenwu dituji: Qinghai fence (Cultural Relics Atlas of China: Qinghai) (Wenwu chubanshe, 1996).	1367.5	521.161
35.6775	102.593	Demandong	Kayue	Settlement	National Bureau of Cultural Relics, Zhongguo wenwu dituji: Qinghai fence (Cultural Relics Atlas of China: Qinghai) (Wenwu chubanshe, 1996).	2912	1391.66
35.6727	102.591	Deman	Qijia_Kayue	Settlement	National Bureau of Cultural Relics, Zhongguo wenwu dituji: Qinghai fence (Cultural Relics Atlas of China: Qinghai) (Wenwu chubanshe, 1996).	20429512	1683.97
35.6856	102.595	Xunwa	Kayue	Settlement	National Bureau of Cultural Relics, Zhongguo wenwu dituji: Qinghai fence (Cultural Relics Atlas of China: Qinghai) (Wenwu chubanshe, 1996).	26344	669.458
35.671	102.609	Lamulongwa	Kayue	Settlement	National Bureau of Cultural Relics, Zhongguo wenwu dituji: Qinghai fence (Cultural Relics Atlas of China: Qinghai) (Wenwu chubanshe, 1996).	15128	3210.94
35.6755	102.62	Ejia	Kayue	Settlement	National Bureau of Cultural Relics, Zhongguo wenwu dituji: Qinghai fence (Cultural Relics Atlas of China: Qinghai) (Wenwu chubanshe, 1996).	19211	3188.01
35.6704	102.624	Zhangjiatai	Kayue	Settlement	National Bureau of Cultural Relics, Zhongguo wenwu dituji: Qinghai fence (Cultural Relics Atlas of China: Qinghai) (Wenwu chubanshe, 1996).	12794	4003.2
35.6624	102.603	Wake	Majiayao_Kayue	Settlement	National Bureau of Cultural Relics, Zhongguo wenwu dituji: Qinghai fence (Cultural Relics Atlas of China: Qinghai) (Wenwu chubanshe, 1996).	32602.5	3665.18
35.7042	102.651	Wuman	Kayue	Settlement	National Bureau of Cultural Relics, Zhongguo wenwu dituji: Qinghai fence (Cultural Relics Atlas of China: Qinghai) (Wenwu chubanshe, 1996).	91249.5	1650.93
35.6584	102.668	Xichongbei	Kayue	Settlement	National Bureau of Cultural Relics, Zhongguo wenwu dituji: Qinghai fence (Cultural Relics Atlas of China: Qinghai) (Wenwu chubanshe, 1996).	168990	7801.17
35.8329	102.662	Zhuantang	Kayue	Settlement	National Bureau of Cultural Relics, Zhongguo wenwu dituji: Qinghai fence (Cultural Relics Atlas of China: Qinghai) (Wenwu chubanshe, 1996).	2643.5	1577.02
35.8348	102.688	Tashapo	Kayue	Settlement	National Bureau of Cultural Relics, Zhongguo wenwu dituji: Qinghai fence (Cultural Relics Atlas of China: Qinghai) (Wenwu chubanshe, 1996).	4187574016	645.746
35.8486	102.593	Yisirixi	Kayue	Settlement	National Bureau of Cultural Relics, Zhongguo wenwu dituji: Qinghai fence (Cultural Relics Atlas of China: Qinghai) (Wenwu chubanshe, 1996).	230131	9462.08
35.8494	102.602	Yisiri	Qijia_Kayue	Settlement	National Bureau of Cultural Relics, Zhongguo wenwu dituji: Qinghai fence (Cultural Relics Atlas of China: Qinghai) (Wenwu chubanshe, 1996).	19741.5	8552
36.227	101.69	Jiangzha	Kayue	Settlement	National Bureau of Cultural Relics, Zhongguo wenwu dituji: Qinghai fence (Cultural Relics Atlas of China: Qinghai) (Wenwu chubanshe, 1996).	3273.5	5638.66
36.2037	101.696	Xiemadong	Kayue	Settlement	National Bureau of Cultural Relics, Zhongguo wenwu dituji: Qinghai fence (Cultural Relics Atlas of China: Qinghai) (Wenwu chubanshe, 1996).	5743	3238.31
36.1944	101.709	Gezetang	Kayue	Settlement	National Bureau of Cultural Relics, Zhongguo wenwu dituji: Qinghai fence (Cultural Relics Atlas of China: Qinghai) (Wenwu chubanshe, 1996).	5997.5	1326.1
36.1823	101.702	Gaoerma	Kayue	Settlement	National Bureau of Cultural Relics, Zhongguo wenwu dituji: Qinghai fence (Cultural Relics Atlas of China: Qinghai) (Wenwu chubanshe, 1996).	224165	302.315
36.2405	101.764	Tangchun	Kayue	Settlement	National Bureau of Cultural Relics, Zhongguo wenwu dituji: Qinghai fence (Cultural Relics Atlas of China: Qinghai) (Wenwu chubanshe, 1996).	7296.5	174.621
36.2334	101.765	Tangchunxinan	Kayue	Settlement	National Bureau of Cultural Relics, Zhongguo wenwu dituji: Qinghai fence (Cultural Relics Atlas of China: Qinghai) (Wenwu chubanshe, 1996).	36875.5	751.594
36.234	101.776	Zhuziang	Kayue	Settlement	National Bureau of Cultural Relics, Zhongguo wenwu dituji: Qinghai fence (Cultural Relics Atlas of China: Qinghai) (Wenwu chubanshe, 1996).	43714	1747.58
36.1573	101.804	Banzhuwa	Kayue	Burial	National Bureau of Cultural Relics, Zhongguo wenwu dituji: Qinghai fence (Cultural Relics Atlas of China: Qinghai) (Wenwu chubanshe, 1996).	1840.5	5562.01
36.2122	101.82	Jiaojia	Kayue	Burial	National Bureau of Cultural Relics, Zhongguo wenwu dituji: Qinghai fence (Cultural Relics Atlas of China: Qinghai) (Wenwu chubanshe, 1996).	2639	7461.99
36.2177	101.82	Yagetang	Kayue	Settlement	National Bureau of Cultural Relics, Zhongguo wenwu dituji: Qinghai fence (Cultural Relics Atlas of China: Qinghai) (Wenwu chubanshe, 1996).	7398	7113.17
36.1746	101.843	Wanxie	Majiayao_Kayue	Settlement	National Bureau of Cultural Relics, Zhongguo wenwu dituji: Qinghai fence (Cultural Relics Atlas of China: Qinghai) (Wenwu chubanshe, 1996).	13112	3059.89
36.2435	101.877	Suolatai	Kayue	Burial	National Bureau of Cultural Relics, Zhongguo wenwu dituji: Qinghai fence (Cultural Relics Atlas of China: Qinghai) (Wenwu chubanshe, 1996).	816948	4553.22
36.1565	101.903	Xiaqujia	Kayue	Burial	National Bureau of Cultural Relics, Zhongguo wenwu dituji: Qinghai fence (Cultural Relics Atlas of China: Qinghai) (Wenwu chubanshe, 1996).	197967	1837
36.1508	101.906	Xiaqujia	Kayue	Settlement	National Bureau of Cultural Relics, Zhongguo wenwu dituji: Qinghai fence (Cultural Relics Atlas of China: Qinghai) (Wenwu chubanshe, 1996).	34647.5	1022.03
36.1451	101.911	Naga(Hualong)	Kayue	Settlement	National Bureau of Cultural Relics, Zhongguo wenwu dituji: Qinghai fence (Cultural Relics Atlas of China: Qinghai) (Wenwu chubanshe, 1996).	88650	57.3873
36.1483	101.921	Gangxie	Kayue	Settlement	National Bureau of Cultural Relics, Zhongguo wenwu dituji: Qinghai fence (Cultural Relics Atlas of China: Qinghai) (Wenwu chubanshe, 1996).	278199456	98.5249
36.1416	101.919	Laidong	Kayue	Settlement	National Bureau of Cultural Relics, Zhongguo wenwu dituji: Qinghai fence (Cultural Relics Atlas of China: Qinghai) (Wenwu chubanshe, 1996).	316590	787.319
36.1345	101.914	Jiaganlaza	Kayue	Settlement	National Bureau of Cultural Relics, Zhongguo wenwu dituji: Qinghai fence (Cultural Relics Atlas of China: Qinghai) (Wenwu chubanshe, 1996).	15156.5	1401.89
36.1858	101.955	Maga	Kayue	Settlement	National Bureau of Cultural Relics, Zhongguo wenwu dituji: Qinghai fence (Cultural Relics Atlas of China: Qinghai) (Wenwu chubanshe, 1996).	29067	1830.5
36.1231	101.875	Tangsha	Kayue	Burial	National Bureau of Cultural Relics, Zhongguo wenwu dituji: Qinghai fence (Cultural Relics Atlas of China: Qinghai) (Wenwu chubanshe, 1996).	19799.5	109.107
36.1183	101.868	Tangsha	Kayue	Settlement	National Bureau of Cultural Relics, Zhongguo wenwu dituji: Qinghai fence (Cultural Relics Atlas of China: Qinghai) (Wenwu chubanshe, 1996).	120133	254.335
36.1151	101.881	Qurumaka	Kayue	Settlement	National Bureau of Cultural Relics, Zhongguo wenwu dituji: Qinghai fence (Cultural Relics Atlas of China: Qinghai) (Wenwu chubanshe, 1996).	11584	1405.41
36.1149	101.891	Qurumakadong	Kayue	Settlement	National Bureau of Cultural Relics, Zhongguo wenwu dituji: Qinghai fence (Cultural Relics Atlas of China: Qinghai) (Wenwu chubanshe, 1996).	34239	2077.19
36.1041	101.914	Shengguotan	Kayue	Burial	National Bureau of Cultural Relics, Zhongguo wenwu dituji: Qinghai fence (Cultural Relics Atlas of China: Qinghai) (Wenwu chubanshe, 1996).	32160	4815.8
36.0819	101.929	Yashiga	Qijia_Kayue	Settlement	National Bureau of Cultural Relics, Zhongguo wenwu dituji: Qinghai fence (Cultural Relics Atlas of China: Qinghai) (Wenwu chubanshe, 1996).	34610	8282.49
36.2452	101.955	Nantan	Kayue	Settlement	National Bureau of Cultural Relics, Zhongguo wenwu dituji: Qinghai fence (Cultural Relics Atlas of China: Qinghai) (Wenwu chubanshe, 1996).	72288	2443.01
36.2375	101.964	Zhalamao	Kayue	Settlement	National Bureau of Cultural Relics, Zhongguo wenwu dituji: Qinghai fence (Cultural Relics Atlas of China: Qinghai) (Wenwu chubanshe, 1996).	8.30813e+06	1037.15
36.2331	101.981	Zhabanan	Kayue	Settlement	National Bureau of Cultural Relics, Zhongguo wenwu dituji: Qinghai fence (Cultural Relics Atlas of China: Qinghai) (Wenwu chubanshe, 1996).	15946	281.978
36.2185	101.993	Zhaba	Kayue	Settlement	National Bureau of Cultural Relics, Zhongguo wenwu dituji: Qinghai fence (Cultural Relics Atlas of China: Qinghai) (Wenwu chubanshe, 1996).	34910	2007.93
36.212	101.993	Adai	Kayue	Settlement	National Bureau of Cultural Relics, Zhongguo wenwu dituji: Qinghai fence (Cultural Relics Atlas of China: Qinghai) (Wenwu chubanshe, 1996).	8012.5	2673.47
36.2047	101.98	Xiekalaka	Kayue	Settlement	National Bureau of Cultural Relics, Zhongguo wenwu dituji: Qinghai fence (Cultural Relics Atlas of China: Qinghai) (Wenwu chubanshe, 1996).	32054.5	2700.07
36.1953	101.991	Quangula	Kayue	Settlement	National Bureau of Cultural Relics, Zhongguo wenwu dituji: Qinghai fence (Cultural Relics Atlas of China: Qinghai) (Wenwu chubanshe, 1996).	15083	1153.71
36.1907	101.999	Langlongtan	Kayue	Settlement	National Bureau of Cultural Relics, Zhongguo wenwu dituji: Qinghai fence (Cultural Relics Atlas of China: Qinghai) (Wenwu chubanshe, 1996).	22345.5	216.761
36.1852	101.986	Zhaxinka	Kayue	Settlement	National Bureau of Cultural Relics, Zhongguo wenwu dituji: Qinghai fence (Cultural Relics Atlas of China: Qinghai) (Wenwu chubanshe, 1996).	19158322	108.019
36.1737	101.997	Zharangtan	Kayue	Burial	National Bureau of Cultural Relics, Zhongguo wenwu dituji: Qinghai fence (Cultural Relics Atlas of China: Qinghai) (Wenwu chubanshe, 1996).	3641	1832.27
36.1716	101.985	Yaodongcun	Kayue	Settlement	National Bureau of Cultural Relics, Zhongguo wenwu dituji: Qinghai fence (Cultural Relics Atlas of China: Qinghai) (Wenwu chubanshe, 1996).	29617	1533.18
36.1583	102.001	Laquertan	Kayue	Settlement	National Bureau of Cultural Relics, Zhongguo wenwu dituji: Qinghai fence (Cultural Relics Atlas of China: Qinghai) (Wenwu chubanshe, 1996).	33866.5	3966.23
36.1417	101.983	Chengche	Kayue	Settlement	National Bureau of Cultural Relics, Zhongguo wenwu dituji: Qinghai fence (Cultural Relics Atlas of China: Qinghai) (Wenwu chubanshe, 1996).	18600.5	4905.6
36.1449	101.999	Chengche	Kayue	Burial	National Bureau of Cultural Relics, Zhongguo wenwu dituji: Qinghai fence (Cultural Relics Atlas of China: Qinghai) (Wenwu chubanshe, 1996).	18633498	5493.5
36.1344	101.962	Yangpo(Hualong)	Kayue	Settlement	National Bureau of Cultural Relics, Zhongguo wenwu dituji: Qinghai fence (Cultural Relics Atlas of China: Qinghai) (Wenwu chubanshe, 1996).	34640	4075.09
36.1325	101.979	Lagongma	Majiayao_Kayue	Settlement	National Bureau of Cultural Relics, Zhongguo wenwu dituji: Qinghai fence (Cultural Relics Atlas of China: Qinghai) (Wenwu chubanshe, 1996).	167735	5574.18
36.1186	101.98	Shuikutan	Kayue	Settlement	National Bureau of Cultural Relics, Zhongguo wenwu dituji: Qinghai fence (Cultural Relics Atlas of China: Qinghai) (Wenwu chubanshe, 1996).	14685	7057.39
36.1111	101.942	Waerjiang	Kayue	Settlement	National Bureau of Cultural Relics, Zhongguo wenwu dituji: Qinghai fence (Cultural Relics Atlas of China: Qinghai) (Wenwu chubanshe, 1996).	6310	5699.85
36.0703	101.948	Xiaduoba	Kayue	Burial	National Bureau of Cultural Relics, Zhongguo wenwu dituji: Qinghai fence (Cultural Relics Atlas of China: Qinghai) (Wenwu chubanshe, 1996).	8365	7615.02
36.056	101.976	Qunkebei	Kayue	Burial	National Bureau of Cultural Relics, Zhongguo wenwu dituji: Qinghai fence (Cultural Relics Atlas of China: Qinghai) (Wenwu chubanshe, 1996).	12107.5	8227.5
36.0493	101.995	Wenbuju	Machang_Kayue	Settlement	National Bureau of Cultural Relics, Zhongguo wenwu dituji: Qinghai fence (Cultural Relics Atlas of China: Qinghai) (Wenwu chubanshe, 1996).	18882.5	9624.6
36.0413	102.019	Yishaer	Kayue	Burial	National Bureau of Cultural Relics, Zhongguo wenwu dituji: Qinghai fence (Cultural Relics Atlas of China: Qinghai) (Wenwu chubanshe, 1996).	3593	11824.6
36.0357	102.028	Kemaoqi	Kayue	Settlement	National Bureau of Cultural Relics, Zhongguo wenwu dituji: Qinghai fence (Cultural Relics Atlas of China: Qinghai) (Wenwu chubanshe, 1996).	35854	12722.6
36.0263	102.005	Ruojia	Qijia_Kayue	Settlement	National Bureau of Cultural Relics, Zhongguo wenwu dituji: Qinghai fence (Cultural Relics Atlas of China: Qinghai) (Wenwu chubanshe, 1996).	176832	9978.27
36.0187	102.005	Buzangang	Kayue_Tangwang	Settlement	National Bureau of Cultural Relics, Zhongguo wenwu dituji: Qinghai fence (Cultural Relics Atlas of China: Qinghai) (Wenwu chubanshe, 1996).	2909	9992.95
36.012	102.002	Xiankou	Kayue	Settlement	National Bureau of Cultural Relics, Zhongguo wenwu dituji: Qinghai fence (Cultural Relics Atlas of China: Qinghai) (Wenwu chubanshe, 1996).	1132479	9732.76
36.0139	102.02	Geerma	Majiayao_Qijia_Kayue	Settlement	National Bureau of Cultural Relics, Zhongguo wenwu dituji: Qinghai fence (Cultural Relics Atlas of China: Qinghai) (Wenwu chubanshe, 1996).	3.86072e+06	11714.1
36.0406	101.972	Qunke	Kayue	Settlement	National Bureau of Cultural Relics, Zhongguo wenwu dituji: Qinghai fence (Cultural Relics Atlas of China: Qinghai) (Wenwu chubanshe, 1996).	6.92805e+06	6858.08
36.0018	102.032	Lamalongwa	Kayue	Settlement	National Bureau of Cultural Relics, Zhongguo wenwu dituji: Qinghai fence (Cultural Relics Atlas of China: Qinghai) (Wenwu chubanshe, 1996).	4522	13321.5
35.9952	102.03	Dadoutai	Kayue	Settlement	National Bureau of Cultural Relics, Zhongguo wenwu dituji: Qinghai fence (Cultural Relics Atlas of China: Qinghai) (Wenwu chubanshe, 1996).	4033.5	13271.4
35.9901	102.042	Jihaitang	Kayue	Settlement	National Bureau of Cultural Relics, Zhongguo wenwu dituji: Qinghai fence (Cultural Relics Atlas of China: Qinghai) (Wenwu chubanshe, 1996).	30960.5	14828.3
35.9876	102.051	Rilanxibei	Kayue	Settlement	National Bureau of Cultural Relics, Zhongguo wenwu dituji: Qinghai fence (Cultural Relics Atlas of China: Qinghai) (Wenwu chubanshe, 1996).	134850544	15886.9
35.9815	102.042	Rilan	Kayue	Settlement	National Bureau of Cultural Relics, Zhongguo wenwu dituji: Qinghai fence (Cultural Relics Atlas of China: Qinghai) (Wenwu chubanshe, 1996).	54477	15198.2
36.0978	102.031	Guansha	Kayue	Settlement	National Bureau of Cultural Relics, Zhongguo wenwu dituji: Qinghai fence (Cultural Relics Atlas of China: Qinghai) (Wenwu chubanshe, 1996).	168550	12930.5
36.112	102.036	Makala	Majiayao_Kayue	Settlement	National Bureau of Cultural Relics, Zhongguo wenwu dituji: Qinghai fence (Cultural Relics Atlas of China: Qinghai) (Wenwu chubanshe, 1996).	662	11371.9
36.1241	102.039	Halimakatai	Majiayao_Kayue	Settlement	National Bureau of Cultural Relics, Zhongguo wenwu dituji: Qinghai fence (Cultural Relics Atlas of China: Qinghai) (Wenwu chubanshe, 1996).	25816.5	9894.68
36.1368	102.049	Meijia	Qijia_Kayue	Settlement	National Bureau of Cultural Relics, Zhongguo wenwu dituji: Qinghai fence (Cultural Relics Atlas of China: Qinghai) (Wenwu chubanshe, 1996).	160960	8504.78
36.1302	102.044	Nianganggou	Kayue	Settlement	National Bureau of Cultural Relics, Zhongguo wenwu dituji: Qinghai fence (Cultural Relics Atlas of China: Qinghai) (Wenwu chubanshe, 1996).	27.5	9251.03
36.1737	102.054	Shawuangxi	Kayue_Tangwang	Settlement	National Bureau of Cultural Relics, Zhongguo wenwu dituji: Qinghai fence (Cultural Relics Atlas of China: Qinghai) (Wenwu chubanshe, 1996).	3768	4040.21
36.1815	102.081	Baituzhuang(Hualong)	Kayue	Settlement	National Bureau of Cultural Relics, Zhongguo wenwu dituji: Qinghai fence (Cultural Relics Atlas of China: Qinghai) (Wenwu chubanshe, 1996).	6341.5	5905.96
35.9715	102.153	Rigan	Kayue	Burial	National Bureau of Cultural Relics, Zhongguo wenwu dituji: Qinghai fence (Cultural Relics Atlas of China: Qinghai) (Wenwu chubanshe, 1996).	200298	27342.9
35.9742	102.071	Tuanjiecunnan	Majiayao_Kayue	Settlement	National Bureau of Cultural Relics, Zhongguo wenwu dituji: Qinghai fence (Cultural Relics Atlas of China: Qinghai) (Wenwu chubanshe, 1996).	37136	18579.8
35.9603	102.049	Shajiatai	Kayue	Settlement	National Bureau of Cultural Relics, Zhongguo wenwu dituji: Qinghai fence (Cultural Relics Atlas of China: Qinghai) (Wenwu chubanshe, 1996).	24418.5	17165.3
36.2011	102.128	Shankala	Kayue	Settlement	National Bureau of Cultural Relics, Zhongguo wenwu dituji: Qinghai fence (Cultural Relics Atlas of China: Qinghai) (Wenwu chubanshe, 1996).	19778	9841.29
36.1996	102.156	Ergaang	Kayue	Settlement	National Bureau of Cultural Relics, Zhongguo wenwu dituji: Qinghai fence (Cultural Relics Atlas of China: Qinghai) (Wenwu chubanshe, 1996).	2.4388e+06	9428.37
35.8908	102.078	Yaqu	Kayue	Settlement	National Bureau of Cultural Relics, Zhongguo wenwu dituji: Qinghai fence (Cultural Relics Atlas of China: Qinghai) (Wenwu chubanshe, 1996).	53618.5	18193.3
35.8904	102.088	Yaqutanxi	Kayue	Settlement	National Bureau of Cultural Relics, Zhongguo wenwu dituji: Qinghai fence (Cultural Relics Atlas of China: Qinghai) (Wenwu chubanshe, 1996).	50983	19384.6
35.8857	102.079	Dongjia	Kayue	Settlement	National Bureau of Cultural Relics, Zhongguo wenwu dituji: Qinghai fence (Cultural Relics Atlas of China: Qinghai) (Wenwu chubanshe, 1996).	5803	18364.8
35.8715	102.083	Yaqutanwushe	Majiayao_Kayue_Tangwang	Settlement	National Bureau of Cultural Relics, Zhongguo wenwu dituji: Qinghai fence (Cultural Relics Atlas of China: Qinghai) (Wenwu chubanshe, 1996).	1050	18996.3
35.8579	102.103	Wajiatan	Kayue	Burial	National Bureau of Cultural Relics, Zhongguo wenwu dituji: Qinghai fence (Cultural Relics Atlas of China: Qinghai) (Wenwu chubanshe, 1996).	17243	16972.9
36.2152	101.972	Langlonggou	Kayue	Burial	National Bureau of Cultural Relics, Zhongguo wenwu dituji: Qinghai fence (Cultural Relics Atlas of China: Qinghai) (Wenwu chubanshe, 1996).	4912	1003.74
36.1595	102.265	Guanba	Kayue	Settlement	National Bureau of Cultural Relics, Zhongguo wenwu dituji: Qinghai fence (Cultural Relics Atlas of China: Qinghai) (Wenwu chubanshe, 1996).	12831	13867.8
36.1514	102.258	Shanglagantai	Kayue	Burial	National Bureau of Cultural Relics, Zhongguo wenwu dituji: Qinghai fence (Cultural Relics Atlas of China: Qinghai) (Wenwu chubanshe, 1996).	3950602	14841.3
36.1403	102.215	Xianglihula	Kayue	Settlement	National Bureau of Cultural Relics, Zhongguo wenwu dituji: Qinghai fence (Cultural Relics Atlas of China: Qinghai) (Wenwu chubanshe, 1996).	3925803	15954.1
36.1247	102.238	Kema	Kayue_Tangwang	Settlement	National Bureau of Cultural Relics, Zhongguo wenwu dituji: Qinghai fence (Cultural Relics Atlas of China: Qinghai) (Wenwu chubanshe, 1996).	14220	18209.9
36.1294	102.245	Kemaxi	Kayue_Tangwang	Settlement	National Bureau of Cultural Relics, Zhongguo wenwu dituji: Qinghai fence (Cultural Relics Atlas of China: Qinghai) (Wenwu chubanshe, 1996).	3706	17636.9
36.0836	102.26	Tuqiaokou	Kayue	Settlement	National Bureau of Cultural Relics, Zhongguo wenwu dituji: Qinghai fence (Cultural Relics Atlas of China: Qinghai) (Wenwu chubanshe, 1996).	184116	24122.2
36.079	102.283	Wanmen	Kayue	Settlement	National Bureau of Cultural Relics, Zhongguo wenwu dituji: Qinghai fence (Cultural Relics Atlas of China: Qinghai) (Wenwu chubanshe, 1996).	2.8153e+06	25141.7
36.1131	102.383	Danzhuang	Kayue	Settlement	National Bureau of Cultural Relics, Zhongguo wenwu dituji: Qinghai fence (Cultural Relics Atlas of China: Qinghai) (Wenwu chubanshe, 1996).	8196200	17853.1
36.0921	102.342	Shidacang	Kayue	Settlement	National Bureau of Cultural Relics, Zhongguo wenwu dituji: Qinghai fence (Cultural Relics Atlas of China: Qinghai) (Wenwu chubanshe, 1996).	8820.5	21809
36.0841	102.351	Zhihatang	Kayue	Settlement	National Bureau of Cultural Relics, Zhongguo wenwu dituji: Qinghai fence (Cultural Relics Atlas of China: Qinghai) (Wenwu chubanshe, 1996).	13650	22689.9
36.078	102.351	Dongpo	Kayue	Settlement	National Bureau of Cultural Relics, Zhongguo wenwu dituji: Qinghai fence (Cultural Relics Atlas of China: Qinghai) (Wenwu chubanshe, 1996).	7038.5	23530.5
36.05	102.353	Qunbuwuju	Kayue	Settlement	National Bureau of Cultural Relics, Zhongguo wenwu dituji: Qinghai fence (Cultural Relics Atlas of China: Qinghai) (Wenwu chubanshe, 1996).	7336	27157
36.0469	102.344	Jiaoxianglie	Kayue	Settlement	National Bureau of Cultural Relics, Zhongguo wenwu dituji: Qinghai fence (Cultural Relics Atlas of China: Qinghai) (Wenwu chubanshe, 1996).	161024	27887.8
36.0408	102.344	Gaoyue	Kayue	Settlement	National Bureau of Cultural Relics, Zhongguo wenwu dituji: Qinghai fence (Cultural Relics Atlas of China: Qinghai) (Wenwu chubanshe, 1996).	10730.5	28699.7
36.0351	102.345	Baituwo	Kayue	Settlement	National Bureau of Cultural Relics, Zhongguo wenwu dituji: Qinghai fence (Cultural Relics Atlas of China: Qinghai) (Wenwu chubanshe, 1996).	9435.5	29391.7
36.0211	102.355	Yadongwan	Kayue	Settlement	National Bureau of Cultural Relics, Zhongguo wenwu dituji: Qinghai fence (Cultural Relics Atlas of China: Qinghai) (Wenwu chubanshe, 1996).	10916.5	30828.8
36.0188	102.193	Azangwuju	Kayue	Settlement	National Bureau of Cultural Relics, Zhongguo wenwu dituji: Qinghai fence (Cultural Relics Atlas of China: Qinghai) (Wenwu chubanshe, 1996).	18559.5	30439.1
35.9723	102.32	Liebujia	Qijia_Kayue	Burial	National Bureau of Cultural Relics, Zhongguo wenwu dituji: Qinghai fence (Cultural Relics Atlas of China: Qinghai) (Wenwu chubanshe, 1996).	9846.5	30667.6
35.9668	102.319	Liebujia	Kayue	Settlement	National Bureau of Cultural Relics, Zhongguo wenwu dituji: Qinghai fence (Cultural Relics Atlas of China: Qinghai) (Wenwu chubanshe, 1996).	18723	29967.3
35.9635	102.298	Lamu	Kayue	Settlement	National Bureau of Cultural Relics, Zhongguo wenwu dituji: Qinghai fence (Cultural Relics Atlas of China: Qinghai) (Wenwu chubanshe, 1996).	25518.5	28659.2
35.961	102.31	Shalanguo	Kayue	Settlement	National Bureau of Cultural Relics, Zhongguo wenwu dituji: Qinghai fence (Cultural Relics Atlas of China: Qinghai) (Wenwu chubanshe, 1996).	9985.5	28813.5
35.955	102.297	Lajigai	Kayue	Burial	National Bureau of Cultural Relics, Zhongguo wenwu dituji: Qinghai fence (Cultural Relics Atlas of China: Qinghai) (Wenwu chubanshe, 1996).	9547.5	27543.3
35.8839	102.269	Xiakou	Kayue	Settlement	National Bureau of Cultural Relics, Zhongguo wenwu dituji: Qinghai fence (Cultural Relics Atlas of China: Qinghai) (Wenwu chubanshe, 1996).	54261	17285.7
35.8792	102.272	Xitanxincun	Kayue	Settlement	National Bureau of Cultural Relics, Zhongguo wenwu dituji: Qinghai fence (Cultural Relics Atlas of China: Qinghai) (Wenwu chubanshe, 1996).	5947.5	16833.5
35.8832	102.28	Shuichecun	Kayue	Settlement	National Bureau of Cultural Relics, Zhongguo wenwu dituji: Qinghai fence (Cultural Relics Atlas of China: Qinghai) (Wenwu chubanshe, 1996).	1517948	17671.2
35.8761	102.31	Xiaxitan	Kayue	Settlement	National Bureau of Cultural Relics, Zhongguo wenwu dituji: Qinghai fence (Cultural Relics Atlas of China: Qinghai) (Wenwu chubanshe, 1996).	20246	18462.2
35.8998	102.329	Baitushan	Machang_Qijia_Kayue	Burial	National Bureau of Cultural Relics, Zhongguo wenwu dituji: Qinghai fence (Cultural Relics Atlas of China: Qinghai) (Wenwu chubanshe, 1996).	28378	22376.3
35.9115	102.305	Sihesheng	Kayue	Settlement	National Bureau of Cultural Relics, Zhongguo wenwu dituji: Qinghai fence (Cultural Relics Atlas of China: Qinghai) (Wenwu chubanshe, 1996).	10800	22430.3
35.8754	102.386	Dongsancun	Kayue	Settlement	National Bureau of Cultural Relics, Zhongguo wenwu dituji: Qinghai fence (Cultural Relics Atlas of China: Qinghai) (Wenwu chubanshe, 1996).	559	22041
36.0933	102.442	Lagaluxi	Kayue	Settlement	National Bureau of Cultural Relics, Zhongguo wenwu dituji: Qinghai fence (Cultural Relics Atlas of China: Qinghai) (Wenwu chubanshe, 1996).	5011.5	17685.6
36.0933	102.453	Lagatang	Kayue	Settlement	National Bureau of Cultural Relics, Zhongguo wenwu dituji: Qinghai fence (Cultural Relics Atlas of China: Qinghai) (Wenwu chubanshe, 1996).	365035	16956.9
36.1071	102.45	Zhaxi	Kayue	Burial	National Bureau of Cultural Relics, Zhongguo wenwu dituji: Qinghai fence (Cultural Relics Atlas of China: Qinghai) (Wenwu chubanshe, 1996).	9177	15556.7
36.1168	102.457	Zhazhuangxibei	Kayue	Settlement	National Bureau of Cultural Relics, Zhongguo wenwu dituji: Qinghai fence (Cultural Relics Atlas of China: Qinghai) (Wenwu chubanshe, 1996).	9711590	14051.9
36.0744	102.518	Gazhuang(Hualong)	Kayue	Settlement	National Bureau of Cultural Relics, Zhongguo wenwu dituji: Qinghai fence (Cultural Relics Atlas of China: Qinghai) (Wenwu chubanshe, 1996).	16742.5	13557.5
36.0573	102.513	Zhihaga	Kayue	Settlement	National Bureau of Cultural Relics, Zhongguo wenwu dituji: Qinghai fence (Cultural Relics Atlas of China: Qinghai) (Wenwu chubanshe, 1996).	22980.5	15852
35.93	102.522	Kasangyahuo	Kayue	Settlement	National Bureau of Cultural Relics, Zhongguo wenwu dituji: Qinghai fence (Cultural Relics Atlas of China: Qinghai) (Wenwu chubanshe, 1996).	2059	18986.9
36.2169	101.668	Zhemaangcundong	Kayue	Burial	National Bureau of Cultural Relics, Zhongguo wenwu dituji: Qinghai fence (Cultural Relics Atlas of China: Qinghai) (Wenwu chubanshe, 1996).	63229.5	6327.27
36.216	101.649	Zhemaang	Kayue	Settlement	National Bureau of Cultural Relics, Zhongguo wenwu dituji: Qinghai fence (Cultural Relics Atlas of China: Qinghai) (Wenwu chubanshe, 1996).	13037	7484.66
36.2251	101.649	Luoyihai	Kayue	Settlement	National Bureau of Cultural Relics, Zhongguo wenwu dituji: Qinghai fence (Cultural Relics Atlas of China: Qinghai) (Wenwu chubanshe, 1996).	30893.5	6429.91
36.2365	101.613	Jiangla	Majiayao_Kayue	Settlement	National Bureau of Cultural Relics, Zhongguo wenwu dituji: Qinghai fence (Cultural Relics Atlas of China: Qinghai) (Wenwu chubanshe, 1996).	319010	6574.62
36.2408	101.563	Jiliegang	Kayue	Settlement	National Bureau of Cultural Relics, Zhongguo wenwu dituji: Qinghai fence (Cultural Relics Atlas of China: Qinghai) (Wenwu chubanshe, 1996).	2599.5	10688.2
36.2414	101.554	Naga	Kayue	Settlement	National Bureau of Cultural Relics, Zhongguo wenwu dituji: Qinghai fence (Cultural Relics Atlas of China: Qinghai) (Wenwu chubanshe, 1996).	27978	11646.4
36.2441	101.522	Yizashi	Kayue	Burial	National Bureau of Cultural Relics, Zhongguo wenwu dituji: Qinghai fence (Cultural Relics Atlas of China: Qinghai) (Wenwu chubanshe, 1996).	676131	14278.4
36.2021	101.58	Ejia	Kayue_Tangwang	Settlement	National Bureau of Cultural Relics, Zhongguo wenwu dituji: Qinghai fence (Cultural Relics Atlas of China: Qinghai) (Wenwu chubanshe, 1996).	26503	12055.7
36.205	101.589	Ejiabei	Kayue	Settlement	National Bureau of Cultural Relics, Zhongguo wenwu dituji: Qinghai fence (Cultural Relics Atlas of China: Qinghai) (Wenwu chubanshe, 1996).	648566	11488.7
36.1951	101.579	Jiaoyangka	Kayue	Settlement	National Bureau of Cultural Relics, Zhongguo wenwu dituji: Qinghai fence (Cultural Relics Atlas of China: Qinghai) (Wenwu chubanshe, 1996).	22763	11654
36.1872	101.586	Ejiatai	Kayue	Settlement	National Bureau of Cultural Relics, Zhongguo wenwu dituji: Qinghai fence (Cultural Relics Atlas of China: Qinghai) (Wenwu chubanshe, 1996).	50124	10534.7
36.1871	101.596	Dongkanyan	Kayue	Settlement	National Bureau of Cultural Relics, Zhongguo wenwu dituji: Qinghai fence (Cultural Relics Atlas of China: Qinghai) (Wenwu chubanshe, 1996).	117660	9535.98
36.1802	101.59	Nankanyan	Kayue	Settlement	National Bureau of Cultural Relics, Zhongguo wenwu dituji: Qinghai fence (Cultural Relics Atlas of China: Qinghai) (Wenwu chubanshe, 1996).	26408	9749.03
36.0973	101.537	Chada	Kayue_Tangwang	Settlement	National Bureau of Cultural Relics, Zhongguo wenwu dituji: Qinghai fence (Cultural Relics Atlas of China: Qinghai) (Wenwu chubanshe, 1996).	27414.5	12893.4
36.0919	101.543	Chadacundong	Kayue	Settlement	National Bureau of Cultural Relics, Zhongguo wenwu dituji: Qinghai fence (Cultural Relics Atlas of China: Qinghai) (Wenwu chubanshe, 1996).	7512.5	12208.2
36.0852	101.546	Ganjietang	Kayue	Settlement	National Bureau of Cultural Relics, Zhongguo wenwu dituji: Qinghai fence (Cultural Relics Atlas of China: Qinghai) (Wenwu chubanshe, 1996).	296303	11900.4
36.0853	101.535	Adangshan	Kayue	Settlement	National Bureau of Cultural Relics, Zhongguo wenwu dituji: Qinghai fence (Cultural Relics Atlas of China: Qinghai) (Wenwu chubanshe, 1996).	46457.5	13065.4
36.0724	101.537	Yemaoxiang	Kayue	Settlement	National Bureau of Cultural Relics, Zhongguo wenwu dituji: Qinghai fence (Cultural Relics Atlas of China: Qinghai) (Wenwu chubanshe, 1996).	5744	13103.1
36.0757	101.512	Chada	Kayue	Burial	National Bureau of Cultural Relics, Zhongguo wenwu dituji: Qinghai fence (Cultural Relics Atlas of China: Qinghai) (Wenwu chubanshe, 1996).	229404	13696.9
36.0899	101.52	Chagantou	Kayue	Settlement	National Bureau of Cultural Relics, Zhongguo wenwu dituji: Qinghai fence (Cultural Relics Atlas of China: Qinghai) (Wenwu chubanshe, 1996).	35607	14696.5
36.0799	101.439	Xincun	Kayue	Settlement	National Bureau of Cultural Relics, Zhongguo wenwu dituji: Qinghai fence (Cultural Relics Atlas of China: Qinghai) (Wenwu chubanshe, 1996).	140944	7939.82
36.0721	101.451	Zhangjiawan	Kayue	Settlement	National Bureau of Cultural Relics, Zhongguo wenwu dituji: Qinghai fence (Cultural Relics Atlas of China: Qinghai) (Wenwu chubanshe, 1996).	5.61614e+06	7877.25
36.0528	101.441	Yatouyan	Kayue	Settlement	National Bureau of Cultural Relics, Zhongguo wenwu dituji: Qinghai fence (Cultural Relics Atlas of China: Qinghai) (Wenwu chubanshe, 1996).	419025	5273.38
36.0358	101.444	Nanhaidian	Kayue	Settlement	National Bureau of Cultural Relics, Zhongguo wenwu dituji: Qinghai fence (Cultural Relics Atlas of China: Qinghai) (Wenwu chubanshe, 1996).	68697	4483.17
36.0598	101.381	Sitaidi	Kayue	Settlement	National Bureau of Cultural Relics, Zhongguo wenwu dituji: Qinghai fence (Cultural Relics Atlas of China: Qinghai) (Wenwu chubanshe, 1996).	4443	4728.92
36.0699	101.388	Lajigai	Kayue	Settlement	National Bureau of Cultural Relics, Zhongguo wenwu dituji: Qinghai fence (Cultural Relics Atlas of China: Qinghai) (Wenwu chubanshe, 1996).	36980	5698.1
36.0766	101.401	Tangnaihou	Kayue	Settlement	National Bureau of Cultural Relics, Zhongguo wenwu dituji: Qinghai fence (Cultural Relics Atlas of China: Qinghai) (Wenwu chubanshe, 1996).	19059	6391.14
36.0311	101.341	Xiapaixi	Kayue	Settlement	National Bureau of Cultural Relics, Zhongguo wenwu dituji: Qinghai fence (Cultural Relics Atlas of China: Qinghai) (Wenwu chubanshe, 1996).	144274	6866.51
36.0261	101.348	Shanpingtai	Kayue	Burial	National Bureau of Cultural Relics, Zhongguo wenwu dituji: Qinghai fence (Cultural Relics Atlas of China: Qinghai) (Wenwu chubanshe, 1996).	35861	6152.99
36.0049	101.354	Shangliutun	Kayue	Settlement	National Bureau of Cultural Relics, Zhongguo wenwu dituji: Qinghai fence (Cultural Relics Atlas of China: Qinghai) (Wenwu chubanshe, 1996).	17322.5	6113.78
35.9986	101.352	Hexi(Guide)	Tangwang	Settlement	National Bureau of Cultural Relics, Zhongguo wenwu dituji: Qinghai fence (Cultural Relics Atlas of China: Qinghai) (Wenwu chubanshe, 1996).	28991	6069.48
35.9905	101.352	Reshuigou	Kayue	Settlement	National Bureau of Cultural Relics, Zhongguo wenwu dituji: Qinghai fence (Cultural Relics Atlas of China: Qinghai) (Wenwu chubanshe, 1996).	4310	5701.22
35.9983	101.377	Xishanwan	Kayue	Burial	National Bureau of Cultural Relics, Zhongguo wenwu dituji: Qinghai fence (Cultural Relics Atlas of China: Qinghai) (Wenwu chubanshe, 1996).	433419	3423.43
35.9644	101.324	Zhacang	Kayue	Settlement	National Bureau of Cultural Relics, Zhongguo wenwu dituji: Qinghai fence (Cultural Relics Atlas of China: Qinghai) (Wenwu chubanshe, 1996).	28659	7850.55
35.9769	101.336	Wenquan	Kayue	Settlement	National Bureau of Cultural Relics, Zhongguo wenwu dituji: Qinghai fence (Cultural Relics Atlas of China: Qinghai) (Wenwu chubanshe, 1996).	17087	7125.66
35.9679	101.39	Xishangen	Kayue	Burial	National Bureau of Cultural Relics, Zhongguo wenwu dituji: Qinghai fence (Cultural Relics Atlas of China: Qinghai) (Wenwu chubanshe, 1996).	16251	1224.34
35.9942	101.397	Gongbai	Majiayao_Kayue	Settlement	National Bureau of Cultural Relics, Zhongguo wenwu dituji: Qinghai fence (Cultural Relics Atlas of China: Qinghai) (Wenwu chubanshe, 1996).	20890290	1195.26
35.9899	101.403	Liming(Guide)	Kayue	Settlement	National Bureau of Cultural Relics, Zhongguo wenwu dituji: Qinghai fence (Cultural Relics Atlas of China: Qinghai) (Wenwu chubanshe, 1996).	66626	345.58
36.065	101.284	Dancha	Majiayao_Kayue	Settlement	National Bureau of Cultural Relics, Zhongguo wenwu dituji: Qinghai fence (Cultural Relics Atlas of China: Qinghai) (Wenwu chubanshe, 1996).	291748	14039.1
36.0648	101.274	Nina	Qijia_Kayue	Settlement	National Bureau of Cultural Relics, Zhongguo wenwu dituji: Qinghai fence (Cultural Relics Atlas of China: Qinghai) (Wenwu chubanshe, 1996).	132138	15162.6
36.0696	101.299	Nongchangxi	Majiayao_Kayue	Settlement	National Bureau of Cultural Relics, Zhongguo wenwu dituji: Qinghai fence (Cultural Relics Atlas of China: Qinghai) (Wenwu chubanshe, 1996).	37735.5	12760.2
36.0713	101.289	Ninabei	Kayue	Settlement	National Bureau of Cultural Relics, Zhongguo wenwu dituji: Qinghai fence (Cultural Relics Atlas of China: Qinghai) (Wenwu chubanshe, 1996).	35265	13859.5
36.0801	101.276	Ninanan	Kayue	Settlement	National Bureau of Cultural Relics, Zhongguo wenwu dituji: Qinghai fence (Cultural Relics Atlas of China: Qinghai) (Wenwu chubanshe, 1996).	481512	15752.4
36.0869	101.284	Tangjiali	Kayue	Settlement	National Bureau of Cultural Relics, Zhongguo wenwu dituji: Qinghai fence (Cultural Relics Atlas of China: Qinghai) (Wenwu chubanshe, 1996).	37558.5	15360.9
36.0948	101.285	Nina	Qijia_Kayue	Burial	National Bureau of Cultural Relics, Zhongguo wenwu dituji: Qinghai fence (Cultural Relics Atlas of China: Qinghai) (Wenwu chubanshe, 1996).	6610	15827.9
36.0926	101.276	Yawa	Kayue	Settlement	National Bureau of Cultural Relics, Zhongguo wenwu dituji: Qinghai fence (Cultural Relics Atlas of China: Qinghai) (Wenwu chubanshe, 1996).	20233312	16544.9
36.094	101.295	Kari	Kayue	Settlement	National Bureau of Cultural Relics, Zhongguo wenwu dituji: Qinghai fence (Cultural Relics Atlas of China: Qinghai) (Wenwu chubanshe, 1996).	44811	14842.8
36.0768	101.264	Ninaxinan	Kayue_Tangwang	Settlement	National Bureau of Cultural Relics, Zhongguo wenwu dituji: Qinghai fence (Cultural Relics Atlas of China: Qinghai) (Wenwu chubanshe, 1996).	18250510	16755.1
36.0746	101.235	Lagukou	Kayue_Tangwang	Settlement	National Bureau of Cultural Relics, Zhongguo wenwu dituji: Qinghai fence (Cultural Relics Atlas of China: Qinghai) (Wenwu chubanshe, 1996).	38972.5	19709.6
36.0774	101.225	Zuoza	Kayue	Settlement	National Bureau of Cultural Relics, Zhongguo wenwu dituji: Qinghai fence (Cultural Relics Atlas of China: Qinghai) (Wenwu chubanshe, 1996).	846164	20880.3
36.1036	101.185	Dumuchari	Majiayao_Kayue	Settlement	National Bureau of Cultural Relics, Zhongguo wenwu dituji: Qinghai fence (Cultural Relics Atlas of China: Qinghai) (Wenwu chubanshe, 1996).	26784	26322.1
36.1101	101.198	Luohantangdong	Kayue	Settlement	National Bureau of Cultural Relics, Zhongguo wenwu dituji: Qinghai fence (Cultural Relics Atlas of China: Qinghai) (Wenwu chubanshe, 1996).	13804.5	25301
36.1168	101.194	Jialongkayanan	Kayue	Settlement	National Bureau of Cultural Relics, Zhongguo wenwu dituji: Qinghai fence (Cultural Relics Atlas of China: Qinghai) (Wenwu chubanshe, 1996).	51188248	26147.6
36.1238	101.184	Ashizegou	Kayue	Settlement	National Bureau of Cultural Relics, Zhongguo wenwu dituji: Qinghai fence (Cultural Relics Atlas of China: Qinghai) (Wenwu chubanshe, 1996).	175805	27562.7
36.1304	101.217	Tangnahai	Kayue	Settlement	National Bureau of Cultural Relics, Zhongguo wenwu dituji: Qinghai fence (Cultural Relics Atlas of China: Qinghai) (Wenwu chubanshe, 1996).	49187	24885.7
36.1323	101.195	Ladekou	Kayue	Settlement	National Bureau of Cultural Relics, Zhongguo wenwu dituji: Qinghai fence (Cultural Relics Atlas of China: Qinghai) (Wenwu chubanshe, 1996).	404494	27026.8
36.1776	101.23	Hongdekou	Kayue	Settlement	National Bureau of Cultural Relics, Zhongguo wenwu dituji: Qinghai fence (Cultural Relics Atlas of China: Qinghai) (Wenwu chubanshe, 1996).	17466	28010.1
36.1839	101.236	Yangrikou	Kayue	Settlement	National Bureau of Cultural Relics, Zhongguo wenwu dituji: Qinghai fence (Cultural Relics Atlas of China: Qinghai) (Wenwu chubanshe, 1996).	18339	28197.5
36.1827	101.224	Douhoulang	Kayue	Settlement	National Bureau of Cultural Relics, Zhongguo wenwu dituji: Qinghai fence (Cultural Relics Atlas of China: Qinghai) (Wenwu chubanshe, 1996).	3119	28089.2
36.1889	101.228	Shasuoma	Kayue	Settlement	National Bureau of Cultural Relics, Zhongguo wenwu dituji: Qinghai fence (Cultural Relics Atlas of China: Qinghai) (Wenwu chubanshe, 1996).	6756	27683.8
36.1869	101.213	Latanglama	Kayue	Settlement	National Bureau of Cultural Relics, Zhongguo wenwu dituji: Qinghai fence (Cultural Relics Atlas of China: Qinghai) (Wenwu chubanshe, 1996).	20629	26924.5
36.1963	101.232	Xiajiadong	Kayue	Settlement	National Bureau of Cultural Relics, Zhongguo wenwu dituji: Qinghai fence (Cultural Relics Atlas of China: Qinghai) (Wenwu chubanshe, 1996).	178.5	27140.5
36.1982	101.217	Latang	Kayue	Settlement	National Bureau of Cultural Relics, Zhongguo wenwu dituji: Qinghai fence (Cultural Relics Atlas of China: Qinghai) (Wenwu chubanshe, 1996).	120176	25905.4
36.1846	101.159	Yehoulanggoudong	Kayue_Tangwang	Settlement	National Bureau of Cultural Relics, Zhongguo wenwu dituji: Qinghai fence (Cultural Relics Atlas of China: Qinghai) (Wenwu chubanshe, 1996).	57846	23722.1
36.1904	101.16	Yehoulang	Kayue	Settlement	National Bureau of Cultural Relics, Zhongguo wenwu dituji: Qinghai fence (Cultural Relics Atlas of China: Qinghai) (Wenwu chubanshe, 1996).	10507	23139.7
36.1966	101.151	Yehoulanggouxi	Kayue_Tangwang	Settlement	National Bureau of Cultural Relics, Zhongguo wenwu dituji: Qinghai fence (Cultural Relics Atlas of China: Qinghai) (Wenwu chubanshe, 1996).	2928	21836.4
36.204	101.154	Yehoulanggou	Kayue_Tangwang	Settlement	National Bureau of Cultural Relics, Zhongguo wenwu dituji: Qinghai fence (Cultural Relics Atlas of China: Qinghai) (Wenwu chubanshe, 1996).	13753	21258.8
36.2109	101.155	Nishaxi	Kayue	Settlement	National Bureau of Cultural Relics, Zhongguo wenwu dituji: Qinghai fence (Cultural Relics Atlas of China: Qinghai) (Wenwu chubanshe, 1996).	1307873	20508.7
36.1115	101.394	Duolecang	Kayue_Tangwang	Burial	National Bureau of Cultural Relics, Zhongguo wenwu dituji: Qinghai fence (Cultural Relics Atlas of China: Qinghai) (Wenwu chubanshe, 1996).	6093.5	11236
36.1164	101.398	Duolecang	Tangwang	Settlement	National Bureau of Cultural Relics, Zhongguo wenwu dituji: Qinghai fence (Cultural Relics Atlas of China: Qinghai) (Wenwu chubanshe, 1996).	106040	11884
36.1238	101.397	Edanggou	Tangwang	Settlement	National Bureau of Cultural Relics, Zhongguo wenwu dituji: Qinghai fence (Cultural Relics Atlas of China: Qinghai) (Wenwu chubanshe, 1996).	4184.5	12911.8
36.1222	101.289	Renguo	Kayue	Settlement	National Bureau of Cultural Relics, Zhongguo wenwu dituji: Qinghai fence (Cultural Relics Atlas of China: Qinghai) (Wenwu chubanshe, 1996).	248976	17932.6
36.134	101.29	Renguobei	Kayue	Settlement	National Bureau of Cultural Relics, Zhongguo wenwu dituji: Qinghai fence (Cultural Relics Atlas of China: Qinghai) (Wenwu chubanshe, 1996).	21970	19020.1
36.0329	101.575	Ashigong	Kayue	Settlement	National Bureau of Cultural Relics, Zhongguo wenwu dituji: Qinghai fence (Cultural Relics Atlas of China: Qinghai) (Wenwu chubanshe, 1996).	3856.5	11625.1
36.0226	101.556	Nuhouxiu	Majiayao_Kayue	Settlement	National Bureau of Cultural Relics, Zhongguo wenwu dituji: Qinghai fence (Cultural Relics Atlas of China: Qinghai) (Wenwu chubanshe, 1996).	6.76163e+06	14135
36.0157	101.558	Nuhouxiucundong	Kayue	Settlement	National Bureau of Cultural Relics, Zhongguo wenwu dituji: Qinghai fence (Cultural Relics Atlas of China: Qinghai) (Wenwu chubanshe, 1996).	83713	14587.8
36.0119	101.535	Biandu	Kayue_Tangwang	Burial	National Bureau of Cultural Relics, Zhongguo wenwu dituji: Qinghai fence (Cultural Relics Atlas of China: Qinghai) (Wenwu chubanshe, 1996).	2615.5	13893
36.017	101.533	Biandu	Kayue_Tangwang	Settlement	National Bureau of Cultural Relics, Zhongguo wenwu dituji: Qinghai fence (Cultural Relics Atlas of China: Qinghai) (Wenwu chubanshe, 1996).	12071	13698
36.0098	101.524	Galamaci	Machang_Kayue_Han	Burial	National Bureau of Cultural Relics, Zhongguo wenwu dituji: Qinghai fence (Cultural Relics Atlas of China: Qinghai) (Wenwu chubanshe, 1996).	10868	12647.7
36.022	101.523	Gadan	Kayue	Settlement	National Bureau of Cultural Relics, Zhongguo wenwu dituji: Qinghai fence (Cultural Relics Atlas of China: Qinghai) (Wenwu chubanshe, 1996).	51940	12639.5
36.0219	101.513	Gadansibei	Kayue	Settlement	National Bureau of Cultural Relics, Zhongguo wenwu dituji: Qinghai fence (Cultural Relics Atlas of China: Qinghai) (Wenwu chubanshe, 1996).	3802246	11514.6
36.0206	101.502	Wali	Kayue_Tangwang	Settlement	National Bureau of Cultural Relics, Zhongguo wenwu dituji: Qinghai fence (Cultural Relics Atlas of China: Qinghai) (Wenwu chubanshe, 1996).	752.5	10331.4
36.0274	101.507	Walidongbei	Kayue_Tangwang	Settlement	National Bureau of Cultural Relics, Zhongguo wenwu dituji: Qinghai fence (Cultural Relics Atlas of China: Qinghai) (Wenwu chubanshe, 1996).	29969.5	11027.8
36.0269	101.496	Walibei	Kayue	Settlement	National Bureau of Cultural Relics, Zhongguo wenwu dituji: Qinghai fence (Cultural Relics Atlas of China: Qinghai) (Wenwu chubanshe, 1996).	23973516	9832.29
36.0061	101.549	Jinba	Kayue	Settlement	National Bureau of Cultural Relics, Zhongguo wenwu dituji: Qinghai fence (Cultural Relics Atlas of China: Qinghai) (Wenwu chubanshe, 1996).	6.48468e+06	15450.8
36.0004	101.542	Waligen	Kayue	Settlement	National Bureau of Cultural Relics, Zhongguo wenwu dituji: Qinghai fence (Cultural Relics Atlas of China: Qinghai) (Wenwu chubanshe, 1996).	115973	14778.6
35.9937	101.544	Lubuhai	Kayue	Settlement	National Bureau of Cultural Relics, Zhongguo wenwu dituji: Qinghai fence (Cultural Relics Atlas of China: Qinghai) (Wenwu chubanshe, 1996).	62648.5	14996.2
35.9932	101.533	Zhaojiagou	Kayue_Tangwang	Settlement	National Bureau of Cultural Relics, Zhongguo wenwu dituji: Qinghai fence (Cultural Relics Atlas of China: Qinghai) (Wenwu chubanshe, 1996).	164	13807.8
36.0026	101.524	Wazongdong	Tangwang	Settlement	National Bureau of Cultural Relics, Zhongguo wenwu dituji: Qinghai fence (Cultural Relics Atlas of China: Qinghai) (Wenwu chubanshe, 1996).	67077	12704.5
36.0024	101.514	Wazong	Majiayao_Kayue	Settlement	National Bureau of Cultural Relics, Zhongguo wenwu dituji: Qinghai fence (Cultural Relics Atlas of China: Qinghai) (Wenwu chubanshe, 1996).	2287.5	11549.6
35.9735	101.496	Labucha	Kayue_Tangwang	Burial	National Bureau of Cultural Relics, Zhongguo wenwu dituji: Qinghai fence (Cultural Relics Atlas of China: Qinghai) (Wenwu chubanshe, 1996).	53764	10239.2
35.9734	101.485	Dagoushan	Kayue	Burial	National Bureau of Cultural Relics, Zhongguo wenwu dituji: Qinghai fence (Cultural Relics Atlas of China: Qinghai) (Wenwu chubanshe, 1996).	11373.5	9070.71
35.9817	101.48	Wangtun	Kayue_Tangwang	Settlement	National Bureau of Cultural Relics, Zhongguo wenwu dituji: Qinghai fence (Cultural Relics Atlas of China: Qinghai) (Wenwu chubanshe, 1996).	2096	8267.52
36.0158	101.441	Walongshan	Kayue	Burial	National Bureau of Cultural Relics, Zhongguo wenwu dituji: Qinghai fence (Cultural Relics Atlas of China: Qinghai) (Wenwu chubanshe, 1996).	511602	3525.06
35.9623	101.426	Caitang	Kayue	Settlement	National Bureau of Cultural Relics, Zhongguo wenwu dituji: Qinghai fence (Cultural Relics Atlas of China: Qinghai) (Wenwu chubanshe, 1996).	2.18319e+06	2498.63
35.9629	101.47	Lanquanping	Kayue	Settlement	National Bureau of Cultural Relics, Zhongguo wenwu dituji: Qinghai fence (Cultural Relics Atlas of China: Qinghai) (Wenwu chubanshe, 1996).	72482	7379.36
35.9653	101.487	Lanquanping	Kayue	Burial	National Bureau of Cultural Relics, Zhongguo wenwu dituji: Qinghai fence (Cultural Relics Atlas of China: Qinghai) (Wenwu chubanshe, 1996).	5343.5	9278.34
35.9551	101.474	Xialanjiaobei	Kayue	Settlement	National Bureau of Cultural Relics, Zhongguo wenwu dituji: Qinghai fence (Cultural Relics Atlas of China: Qinghai) (Wenwu chubanshe, 1996).	26899306	7862.94
35.9496	101.469	Xialanjiao	Kayue	Settlement	National Bureau of Cultural Relics, Zhongguo wenwu dituji: Qinghai fence (Cultural Relics Atlas of China: Qinghai) (Wenwu chubanshe, 1996).	131973	7418.81
35.9446	101.477	Xialanjiao	Kayue	Settlement	National Bureau of Cultural Relics, Zhongguo wenwu dituji: Qinghai fence (Cultural Relics Atlas of China: Qinghai) (Wenwu chubanshe, 1996).	256230	8208.48
35.9349	101.502	Shanglanjiao	Majiayao_Kayue	Settlement	National Bureau of Cultural Relics, Zhongguo wenwu dituji: Qinghai fence (Cultural Relics Atlas of China: Qinghai) (Wenwu chubanshe, 1996).	35320.5	10376
35.9306	101.511	Gashizailai	Kayue	Burial	National Bureau of Cultural Relics, Zhongguo wenwu dituji: Qinghai fence (Cultural Relics Atlas of China: Qinghai) (Wenwu chubanshe, 1996).	6129	11177.1
35.9237	101.514	Shanglanjiao	Qijia_Kayue	Burial	National Bureau of Cultural Relics, Zhongguo wenwu dituji: Qinghai fence (Cultural Relics Atlas of China: Qinghai) (Wenwu chubanshe, 1996).	2309207	11355.2
35.9087	101.487	Shigou	Kayue	Burial	National Bureau of Cultural Relics, Zhongguo wenwu dituji: Qinghai fence (Cultural Relics Atlas of China: Qinghai) (Wenwu chubanshe, 1996).	3225	8127.62
35.9032	101.505	Zhoutun	Kayue	Settlement	National Bureau of Cultural Relics, Zhongguo wenwu dituji: Qinghai fence (Cultural Relics Atlas of China: Qinghai) (Wenwu chubanshe, 1996).	22526	10090.5
35.8997	101.513	Wagangshan	Kayue	Burial	National Bureau of Cultural Relics, Zhongguo wenwu dituji: Qinghai fence (Cultural Relics Atlas of China: Qinghai) (Wenwu chubanshe, 1996).	914	10989.3
35.9012	101.523	Caogugou	Majiayao_Kayue	Settlement	National Bureau of Cultural Relics, Zhongguo wenwu dituji: Qinghai fence (Cultural Relics Atlas of China: Qinghai) (Wenwu chubanshe, 1996).	523271	12019.7
35.8968	101.504	Zhoutun	Kayue	Settlement	National Bureau of Cultural Relics, Zhongguo wenwu dituji: Qinghai fence (Cultural Relics Atlas of China: Qinghai) (Wenwu chubanshe, 1996).	6.93398e+06	9947.98
35.8909	101.5	Jiabuchaxi	Kayue	Settlement	National Bureau of Cultural Relics, Zhongguo wenwu dituji: Qinghai fence (Cultural Relics Atlas of China: Qinghai) (Wenwu chubanshe, 1996).	5080	9582.37
35.8928	101.51	Niandoulou	Kayue	Settlement	National Bureau of Cultural Relics, Zhongguo wenwu dituji: Qinghai fence (Cultural Relics Atlas of China: Qinghai) (Wenwu chubanshe, 1996).	430754	10648.2
35.8929	101.521	Jiabucha	Majiayao_Kayue	Settlement	National Bureau of Cultural Relics, Zhongguo wenwu dituji: Qinghai fence (Cultural Relics Atlas of China: Qinghai) (Wenwu chubanshe, 1996).	11084.5	11905.5
35.8934	101.529	Quejia	Kayue	Burial	National Bureau of Cultural Relics, Zhongguo wenwu dituji: Qinghai fence (Cultural Relics Atlas of China: Qinghai) (Wenwu chubanshe, 1996).	40352.5	12781.2
35.8879	101.544	Xingoukou	Kayue	Settlement	National Bureau of Cultural Relics, Zhongguo wenwu dituji: Qinghai fence (Cultural Relics Atlas of China: Qinghai) (Wenwu chubanshe, 1996).	1.04356e+06	14415.7
35.8813	101.505	Jiabuchanan	Kayue	Settlement	National Bureau of Cultural Relics, Zhongguo wenwu dituji: Qinghai fence (Cultural Relics Atlas of China: Qinghai) (Wenwu chubanshe, 1996).	13275014	10336.8
35.8767	101.515	Houdengmenka	Kayue	Burial	National Bureau of Cultural Relics, Zhongguo wenwu dituji: Qinghai fence (Cultural Relics Atlas of China: Qinghai) (Wenwu chubanshe, 1996).	1784	11529.9
35.8739	101.503	Kala	Kayue	Settlement	National Bureau of Cultural Relics, Zhongguo wenwu dituji: Qinghai fence (Cultural Relics Atlas of China: Qinghai) (Wenwu chubanshe, 1996).	2.71668e+06	10306.7
35.8576	101.594	Juanmu	Kayue	Settlement	National Bureau of Cultural Relics, Zhongguo wenwu dituji: Qinghai fence (Cultural Relics Atlas of China: Qinghai) (Wenwu chubanshe, 1996).	319498	9863.08
35.869	101.631	Wulong	Kayue	Settlement	National Bureau of Cultural Relics, Zhongguo wenwu dituji: Qinghai fence (Cultural Relics Atlas of China: Qinghai) (Wenwu chubanshe, 1996).	5410.5	6625.63
35.8261	101.583	Ganguoyang	Kayue_Tangwang	Settlement	National Bureau of Cultural Relics, Zhongguo wenwu dituji: Qinghai fence (Cultural Relics Atlas of China: Qinghai) (Wenwu chubanshe, 1996).	6235	8980.95
35.8122	101.591	Xiazhuang(Guide)	Kayue	Settlement	National Bureau of Cultural Relics, Zhongguo wenwu dituji: Qinghai fence (Cultural Relics Atlas of China: Qinghai) (Wenwu chubanshe, 1996).	16606.5	6854.06
35.802	101.596	Ganhuoyangxiazhuang	Kayue	Burial	National Bureau of Cultural Relics, Zhongguo wenwu dituji: Qinghai fence (Cultural Relics Atlas of China: Qinghai) (Wenwu chubanshe, 1996).	17852.5	5348.03
35.9184	101.395	Wajia	Kayue	Settlement	National Bureau of Cultural Relics, Zhongguo wenwu dituji: Qinghai fence (Cultural Relics Atlas of China: Qinghai) (Wenwu chubanshe, 1996).	4517.5	1591.08
35.9238	101.384	Xianfeng	Tangwang	Settlement	National Bureau of Cultural Relics, Zhongguo wenwu dituji: Qinghai fence (Cultural Relics Atlas of China: Qinghai) (Wenwu chubanshe, 1996).	29275	2474
35.8601	101.323	Duowayishe	Majiayao_Kayue	Settlement	National Bureau of Cultural Relics, Zhongguo wenwu dituji: Qinghai fence (Cultural Relics Atlas of China: Qinghai) (Wenwu chubanshe, 1996).	16807.5	5048.37
35.8653	101.335	Duowa	Kayue	Settlement	National Bureau of Cultural Relics, Zhongguo wenwu dituji: Qinghai fence (Cultural Relics Atlas of China: Qinghai) (Wenwu chubanshe, 1996).	21487	4395.49
35.7914	101.38	Tuhutai	Kayue	Settlement	National Bureau of Cultural Relics, Zhongguo wenwu dituji: Qinghai fence (Cultural Relics Atlas of China: Qinghai) (Wenwu chubanshe, 1996).	3295	4298.39
35.7832	101.376	Zhongmawu	Kayue	Settlement	National Bureau of Cultural Relics, Zhongguo wenwu dituji: Qinghai fence (Cultural Relics Atlas of China: Qinghai) (Wenwu chubanshe, 1996).	4233	4683.4
35.7831	101.391	Adi	Tangwang	Settlement	National Bureau of Cultural Relics, Zhongguo wenwu dituji: Qinghai fence (Cultural Relics Atlas of China: Qinghai) (Wenwu chubanshe, 1996).	13111622	5917.04
35.7217	101.382	Xinjie	Majiayao_Han	Settlement	National Bureau of Cultural Relics, Zhongguo wenwu dituji: Qinghai fence (Cultural Relics Atlas of China: Qinghai) (Wenwu chubanshe, 1996).	8379	7718.53
35.7975	101.502	Gaohongya	Kayue	Settlement	National Bureau of Cultural Relics, Zhongguo wenwu dituji: Qinghai fence (Cultural Relics Atlas of China: Qinghai) (Wenwu chubanshe, 1996).	58011	10630.5
37.0231	101.876	Qiajiazhuang	Kayue	Settlement	National Bureau of Cultural Relics, Zhongguo wenwu dituji: Qinghai fence (Cultural Relics Atlas of China: Qinghai) (Wenwu chubanshe, 1996).	58115	3453.3
37.0119	101.875	Nanmenxiabaiya	Kayue	Settlement	National Bureau of Cultural Relics, Zhongguo wenwu dituji: Qinghai fence (Cultural Relics Atlas of China: Qinghai) (Wenwu chubanshe, 1996).	61458.5	4264.57
37.0012	101.86	Dalaohukou	Kayue	Settlement	National Bureau of Cultural Relics, Zhongguo wenwu dituji: Qinghai fence (Cultural Relics Atlas of China: Qinghai) (Wenwu chubanshe, 1996).	5392.5	3105.11
37.0197	101.995	Nima	Kayue	Settlement	National Bureau of Cultural Relics, Zhongguo wenwu dituji: Qinghai fence (Cultural Relics Atlas of China: Qinghai) (Wenwu chubanshe, 1996).	3680.5	6406.97
36.9683	102.064	Huoshaogoukou	Kayue	Settlement	National Bureau of Cultural Relics, Zhongguo wenwu dituji: Qinghai fence (Cultural Relics Atlas of China: Qinghai) (Wenwu chubanshe, 1996).	43307	3892.93
36.9629	102.065	Heizhuang	Kayue	Settlement	National Bureau of Cultural Relics, Zhongguo wenwu dituji: Qinghai fence (Cultural Relics Atlas of China: Qinghai) (Wenwu chubanshe, 1996).	7.7962e+06	4303.41
36.9495	102.059	Shanchengcun	Kayue	Settlement	National Bureau of Cultural Relics, Zhongguo wenwu dituji: Qinghai fence (Cultural Relics Atlas of China: Qinghai) (Wenwu chubanshe, 1996).	21864.5	5017.1
36.9581	102.026	Heer	Kayue	Settlement	National Bureau of Cultural Relics, Zhongguo wenwu dituji: Qinghai fence (Cultural Relics Atlas of China: Qinghai) (Wenwu chubanshe, 1996).	19797.5	2327.37
36.926	102.042	Weijiatang	Kayue	Settlement	National Bureau of Cultural Relics, Zhongguo wenwu dituji: Qinghai fence (Cultural Relics Atlas of China: Qinghai) (Wenwu chubanshe, 1996).	7494	7127.54
36.9307	101.999	Gamaji	Kayue	Settlement	National Bureau of Cultural Relics, Zhongguo wenwu dituji: Qinghai fence (Cultural Relics Atlas of China: Qinghai) (Wenwu chubanshe, 1996).	29839.5	3083.03
36.95	101.971	Gasijia	Kayue	Settlement	National Bureau of Cultural Relics, Zhongguo wenwu dituji: Qinghai fence (Cultural Relics Atlas of China: Qinghai) (Wenwu chubanshe, 1996).	2.47939e+06	1610.12
36.9391	101.927	Shanmagou	Kayue	Settlement	National Bureau of Cultural Relics, Zhongguo wenwu dituji: Qinghai fence (Cultural Relics Atlas of China: Qinghai) (Wenwu chubanshe, 1996).	2680	939.282
36.9258	101.907	Gelong	Kayue_Tang	Settlement	National Bureau of Cultural Relics, Zhongguo wenwu dituji: Qinghai fence (Cultural Relics Atlas of China: Qinghai) (Wenwu chubanshe, 1996).	17258.5	1180.07
36.9181	101.928	Shangtai	Tangwang	Settlement	National Bureau of Cultural Relics, Zhongguo wenwu dituji: Qinghai fence (Cultural Relics Atlas of China: Qinghai) (Wenwu chubanshe, 1996).	7512415	2388.98
36.9092	101.945	Xiataibei	Kayue	Settlement	National Bureau of Cultural Relics, Zhongguo wenwu dituji: Qinghai fence (Cultural Relics Atlas of China: Qinghai) (Wenwu chubanshe, 1996).	63	3733.4
36.9015	101.952	Xiatainan	Kayue	Settlement	National Bureau of Cultural Relics, Zhongguo wenwu dituji: Qinghai fence (Cultural Relics Atlas of China: Qinghai) (Wenwu chubanshe, 1996).	3118.5	4791.29
36.8874	101.875	Qitaer	Kayue	Settlement	National Bureau of Cultural Relics, Zhongguo wenwu dituji: Qinghai fence (Cultural Relics Atlas of China: Qinghai) (Wenwu chubanshe, 1996).	11219640	3390.78
36.8841	101.862	Xinzhuang(Huzhu)	Kayue	Settlement	National Bureau of Cultural Relics, Zhongguo wenwu dituji: Qinghai fence (Cultural Relics Atlas of China: Qinghai) (Wenwu chubanshe, 1996).	139984	4914.09
36.8905	101.86	Xinzhuangxi	Kayue	Settlement	National Bureau of Cultural Relics, Zhongguo wenwu dituji: Qinghai fence (Cultural Relics Atlas of China: Qinghai) (Wenwu chubanshe, 1996).	11927	4835.9
36.8824	101.849	Xinzhuangbei	Kayue	Settlement	National Bureau of Cultural Relics, Zhongguo wenwu dituji: Qinghai fence (Cultural Relics Atlas of China: Qinghai) (Wenwu chubanshe, 1996).	1346	6289.73
36.8722	101.833	Xiaoheer	Kayue	Settlement	National Bureau of Cultural Relics, Zhongguo wenwu dituji: Qinghai fence (Cultural Relics Atlas of China: Qinghai) (Wenwu chubanshe, 1996).	14343312	8558.64
36.8484	101.819	Sierping	Kayue	Settlement	National Bureau of Cultural Relics, Zhongguo wenwu dituji: Qinghai fence (Cultural Relics Atlas of China: Qinghai) (Wenwu chubanshe, 1996).	35690352	11575.3
36.8536	101.806	Chenjiatai	Kayue	Burial	National Bureau of Cultural Relics, Zhongguo wenwu dituji: Qinghai fence (Cultural Relics Atlas of China: Qinghai) (Wenwu chubanshe, 1996).	90930.5	12408.9
36.8545	101.832	Jinjiatai	Kayue	Settlement	National Bureau of Cultural Relics, Zhongguo wenwu dituji: Qinghai fence (Cultural Relics Atlas of China: Qinghai) (Wenwu chubanshe, 1996).	79494168	9988.85
36.8617	101.843	Shangmajuan	Kayue_Tangwang	Settlement	National Bureau of Cultural Relics, Zhongguo wenwu dituji: Qinghai fence (Cultural Relics Atlas of China: Qinghai) (Wenwu chubanshe, 1996).	11635	8410.85
36.8628	101.882	Douerjiayangpo	Kayue	Settlement	National Bureau of Cultural Relics, Zhongguo wenwu dituji: Qinghai fence (Cultural Relics Atlas of China: Qinghai) (Wenwu chubanshe, 1996).	721476	5480.91
36.866	101.929	Dongjiatai	Kayue	Settlement	National Bureau of Cultural Relics, Zhongguo wenwu dituji: Qinghai fence (Cultural Relics Atlas of China: Qinghai) (Wenwu chubanshe, 1996).	92294344	5469.21
36.8592	101.929	Fengtaigoukou	Kayue_Han	Settlement	National Bureau of Cultural Relics, Zhongguo wenwu dituji: Qinghai fence (Cultural Relics Atlas of China: Qinghai) (Wenwu chubanshe, 1996).	555504	6296.23
36.8528	101.929	Hongya	Kayue	Settlement	National Bureau of Cultural Relics, Zhongguo wenwu dituji: Qinghai fence (Cultural Relics Atlas of China: Qinghai) (Wenwu chubanshe, 1996).	116790	7101.98
36.846	101.929	Banjiawan	Tangwang	Settlement	National Bureau of Cultural Relics, Zhongguo wenwu dituji: Qinghai fence (Cultural Relics Atlas of China: Qinghai) (Wenwu chubanshe, 1996).	40546.5	7940.95
36.8549	101.943	Fengtai	Kayue	Settlement	National Bureau of Cultural Relics, Zhongguo wenwu dituji: Qinghai fence (Cultural Relics Atlas of China: Qinghai) (Wenwu chubanshe, 1996).	5759451	7653.13
36.8668	101.961	Baiya	Kayue_Tangwang	Settlement	National Bureau of Cultural Relics, Zhongguo wenwu dituji: Qinghai fence (Cultural Relics Atlas of China: Qinghai) (Wenwu chubanshe, 1996).	121	7945.24
36.8519	101.961	Yatou(Huzhu)	Kayue	Settlement	National Bureau of Cultural Relics, Zhongguo wenwu dituji: Qinghai fence (Cultural Relics Atlas of China: Qinghai) (Wenwu chubanshe, 1996).	735700	9249.08
36.8237	101.916	Zhoujiaxi	Kayue	Settlement	National Bureau of Cultural Relics, Zhongguo wenwu dituji: Qinghai fence (Cultural Relics Atlas of China: Qinghai) (Wenwu chubanshe, 1996).	15057246	10590.6
36.8174	101.923	Zhoujiaxinnan	Kayue	Settlement	National Bureau of Cultural Relics, Zhongguo wenwu dituji: Qinghai fence (Cultural Relics Atlas of China: Qinghai) (Wenwu chubanshe, 1996).	12273	11591.3
36.8085	101.918	Datongyuanyi	Kayue	Settlement	National Bureau of Cultural Relics, Zhongguo wenwu dituji: Qinghai fence (Cultural Relics Atlas of China: Qinghai) (Wenwu chubanshe, 1996).	16819.5	11280.6
36.8101	101.932	Datongyuanbei	Majiayao_Kayue	Settlement	National Bureau of Cultural Relics, Zhongguo wenwu dituji: Qinghai fence (Cultural Relics Atlas of China: Qinghai) (Wenwu chubanshe, 1996).	2018.5	10634.5
36.8031	101.933	Datongyuandongbei	Qijia_Kayue	Settlement	National Bureau of Cultural Relics, Zhongguo wenwu dituji: Qinghai fence (Cultural Relics Atlas of China: Qinghai) (Wenwu chubanshe, 1996).	135568	9774.99
36.7999	101.944	Dongjia	Kayue	Settlement	National Bureau of Cultural Relics, Zhongguo wenwu dituji: Qinghai fence (Cultural Relics Atlas of China: Qinghai) (Wenwu chubanshe, 1996).	5283.5	8799.6
36.7922	101.937	Yinjiaquan	Kayue	Burial	National Bureau of Cultural Relics, Zhongguo wenwu dituji: Qinghai fence (Cultural Relics Atlas of China: Qinghai) (Wenwu chubanshe, 1996).	122858	8226.39
36.7953	101.93	Xiadianhao	Kayue_Han	Settlement	National Bureau of Cultural Relics, Zhongguo wenwu dituji: Qinghai fence (Cultural Relics Atlas of China: Qinghai) (Wenwu chubanshe, 1996).	47154.5	9038.54
36.7993	101.917	Qianshangen	Kayue	Settlement	National Bureau of Cultural Relics, Zhongguo wenwu dituji: Qinghai fence (Cultural Relics Atlas of China: Qinghai) (Wenwu chubanshe, 1996).	11509.5	10362.2
36.7809	101.923	Xiazhuangzi	Kayue_Han	Settlement	National Bureau of Cultural Relics, Zhongguo wenwu dituji: Qinghai fence (Cultural Relics Atlas of China: Qinghai) (Wenwu chubanshe, 1996).	76653648	8051.26
36.7723	101.922	Dazhuangbei	Kayue	Settlement	National Bureau of Cultural Relics, Zhongguo wenwu dituji: Qinghai fence (Cultural Relics Atlas of China: Qinghai) (Wenwu chubanshe, 1996).	69990088	7457.13
36.8045	101.854	Wangjia(Huzhu)	Kayue	Settlement	National Bureau of Cultural Relics, Zhongguo wenwu dituji: Qinghai fence (Cultural Relics Atlas of China: Qinghai) (Wenwu chubanshe, 1996).	2026.5	14190.1
36.7849	101.839	Heping	Kayue	Settlement	National Bureau of Cultural Relics, Zhongguo wenwu dituji: Qinghai fence (Cultural Relics Atlas of China: Qinghai) (Wenwu chubanshe, 1996).	217158	15064.4
36.7581	101.865	Liujiagou	Kayue	Settlement	National Bureau of Cultural Relics, Zhongguo wenwu dituji: Qinghai fence (Cultural Relics Atlas of China: Qinghai) (Wenwu chubanshe, 1996).	16970602	10373.5
36.7624	101.903	Zhengjiagou	Kayue	Settlement	National Bureau of Cultural Relics, Zhongguo wenwu dituji: Qinghai fence (Cultural Relics Atlas of China: Qinghai) (Wenwu chubanshe, 1996).	4645	8179.3
36.765	101.919	Dazhuang	Kayue	Settlement	National Bureau of Cultural Relics, Zhongguo wenwu dituji: Qinghai fence (Cultural Relics Atlas of China: Qinghai) (Wenwu chubanshe, 1996).	609712	7158.13
36.7576	101.915	Dazhuangnan	Kayue	Settlement	National Bureau of Cultural Relics, Zhongguo wenwu dituji: Qinghai fence (Cultural Relics Atlas of China: Qinghai) (Wenwu chubanshe, 1996).	599831	6770.68
36.7495	101.909	Gaoqiang	Kayue	Settlement	National Bureau of Cultural Relics, Zhongguo wenwu dituji: Qinghai fence (Cultural Relics Atlas of China: Qinghai) (Wenwu chubanshe, 1996).	4001117	6344.92
36.7508	101.897	Xinyuan	Kayue	Settlement	National Bureau of Cultural Relics, Zhongguo wenwu dituji: Qinghai fence (Cultural Relics Atlas of China: Qinghai) (Wenwu chubanshe, 1996).	1444	7328.06
36.7381	101.917	Beisitai	Kayue	Settlement	National Bureau of Cultural Relics, Zhongguo wenwu dituji: Qinghai fence (Cultural Relics Atlas of China: Qinghai) (Wenwu chubanshe, 1996).	37780.5	4539.51
36.7394	101.905	Zongzhaixibei	Kayue	Settlement	National Bureau of Cultural Relics, Zhongguo wenwu dituji: Qinghai fence (Cultural Relics Atlas of China: Qinghai) (Wenwu chubanshe, 1996).	52800.5	5539.26
36.7314	101.906	Zongzhai	Kayue	Settlement	National Bureau of Cultural Relics, Zhongguo wenwu dituji: Qinghai fence (Cultural Relics Atlas of China: Qinghai) (Wenwu chubanshe, 1996).	12859	4518.85
36.726	101.897	Zongzhaixi	Kayue	Settlement	National Bureau of Cultural Relics, Zhongguo wenwu dituji: Qinghai fence (Cultural Relics Atlas of China: Qinghai) (Wenwu chubanshe, 1996).	12790062	4684.86
36.7212	101.893	Baojiakou	Kayue	Settlement	National Bureau of Cultural Relics, Zhongguo wenwu dituji: Qinghai fence (Cultural Relics Atlas of China: Qinghai) (Wenwu chubanshe, 1996).	8843	4736.78
36.7207	101.878	Baojiakounan	Kayue	Settlement	National Bureau of Cultural Relics, Zhongguo wenwu dituji: Qinghai fence (Cultural Relics Atlas of China: Qinghai) (Wenwu chubanshe, 1996).	8614	6221.5
36.7157	101.889	Shangshancheng	Kayue	Buiral	National Bureau of Cultural Relics, Zhongguo wenwu dituji: Qinghai fence (Cultural Relics Atlas of China: Qinghai) (Wenwu chubanshe, 1996).	18012	4882.37
36.7083	101.887	Shangshancheng	Kayue	Settlement	National Bureau of Cultural Relics, Zhongguo wenwu dituji: Qinghai fence (Cultural Relics Atlas of China: Qinghai) (Wenwu chubanshe, 1996).	110324	4859.85
36.6415	101.878	Liujia(Huzhu)	Kayue	Settlement	National Bureau of Cultural Relics, Zhongguo wenwu dituji: Qinghai fence (Cultural Relics Atlas of China: Qinghai) (Wenwu chubanshe, 1996).	16367	1354.9
36.6185	101.893	Sanqi	Kayue	Settlement	National Bureau of Cultural Relics, Zhongguo wenwu dituji: Qinghai fence (Cultural Relics Atlas of China: Qinghai) (Wenwu chubanshe, 1996).	178984	4948.77
36.8245	101.952	Lanjia	Kayue	Settlement	National Bureau of Cultural Relics, Zhongguo wenwu dituji: Qinghai fence (Cultural Relics Atlas of China: Qinghai) (Wenwu chubanshe, 1996).	122514	11704.5
36.8173	101.954	Yujia	Kayue	Settlement	National Bureau of Cultural Relics, Zhongguo wenwu dituji: Qinghai fence (Cultural Relics Atlas of China: Qinghai) (Wenwu chubanshe, 1996).	8116	10696.8
36.8652	101.973	Baiyadong	Kayue	Settlement	National Bureau of Cultural Relics, Zhongguo wenwu dituji: Qinghai fence (Cultural Relics Atlas of China: Qinghai) (Wenwu chubanshe, 1996).	7639.5	9151.85
36.8766	102.001	Hongzuixi	Kayue	Settlement	National Bureau of Cultural Relics, Zhongguo wenwu dituji: Qinghai fence (Cultural Relics Atlas of China: Qinghai) (Wenwu chubanshe, 1996).	62258	9162.52
36.8754	102.011	Hongzui	Kayue	Settlement	National Bureau of Cultural Relics, Zhongguo wenwu dituji: Qinghai fence (Cultural Relics Atlas of China: Qinghai) (Wenwu chubanshe, 1996).	45.5	9734.43
36.8476	102.022	Najia	Tangwang	Settlement	National Bureau of Cultural Relics, Zhongguo wenwu dituji: Qinghai fence (Cultural Relics Atlas of China: Qinghai) (Wenwu chubanshe, 1996).	36667	10962.6
36.8404	102.017	Gashan	Kayue_HanJin	Settlement	National Bureau of Cultural Relics, Zhongguo wenwu dituji: Qinghai fence (Cultural Relics Atlas of China: Qinghai) (Wenwu chubanshe, 1996).	26159.5	10960.3
36.8448	102.002	Dasi	Kayue	Settlement	National Bureau of Cultural Relics, Zhongguo wenwu dituji: Qinghai fence (Cultural Relics Atlas of China: Qinghai) (Wenwu chubanshe, 1996).	3128	12718.5
36.8145	101.979	Liangzhouying	Kayue	Settlement	National Bureau of Cultural Relics, Zhongguo wenwu dituji: Qinghai fence (Cultural Relics Atlas of China: Qinghai) (Wenwu chubanshe, 1996).	13773.5	9979.86
36.8991	102.031	Maji	Kayue	Settlement	National Bureau of Cultural Relics, Zhongguo wenwu dituji: Qinghai fence (Cultural Relics Atlas of China: Qinghai) (Wenwu chubanshe, 1996).	1353	8428.63
36.903	102.066	Songjiazhuang	Kayue	Settlement	National Bureau of Cultural Relics, Zhongguo wenwu dituji: Qinghai fence (Cultural Relics Atlas of China: Qinghai) (Wenwu chubanshe, 1996).	30908.5	5399.74
36.8499	102.059	Luoshaobei	Kayue_Tangwang	Settlement	National Bureau of Cultural Relics, Zhongguo wenwu dituji: Qinghai fence (Cultural Relics Atlas of China: Qinghai) (Wenwu chubanshe, 1996).	45570088	8035.62
36.8428	102.059	Luoshao	Kayue_Tangwang	Settlement	National Bureau of Cultural Relics, Zhongguo wenwu dituji: Qinghai fence (Cultural Relics Atlas of China: Qinghai) (Wenwu chubanshe, 1996).	28880252	7340.86
36.8224	102.033	Donggoudazhuang	Tangwang	Settlement	National Bureau of Cultural Relics, Zhongguo wenwu dituji: Qinghai fence (Cultural Relics Atlas of China: Qinghai) (Wenwu chubanshe, 1996).	13709	8378.13
36.8209	102.044	Donggoubei	Tangwang	Settlement	National Bureau of Cultural Relics, Zhongguo wenwu dituji: Qinghai fence (Cultural Relics Atlas of China: Qinghai) (Wenwu chubanshe, 1996).	10376192	7148.19
36.8131	102.03	Qiakashanding	Kayue	Settlement	National Bureau of Cultural Relics, Zhongguo wenwu dituji: Qinghai fence (Cultural Relics Atlas of China: Qinghai) (Wenwu chubanshe, 1996).	3056.5	8368.42
36.8066	102.03	Qiakshangen	Kayue	Settlement	National Bureau of Cultural Relics, Zhongguo wenwu dituji: Qinghai fence (Cultural Relics Atlas of China: Qinghai) (Wenwu chubanshe, 1996).	12721	8078.88
36.7965	102	Baituyahuo	Tangwang	Settlement	National Bureau of Cultural Relics, Zhongguo wenwu dituji: Qinghai fence (Cultural Relics Atlas of China: Qinghai) (Wenwu chubanshe, 1996).	1548	7882.46
36.7679	101.936	Xinzhuang	Kayue	Burial	National Bureau of Cultural Relics, Zhongguo wenwu dituji: Qinghai fence (Cultural Relics Atlas of China: Qinghai) (Wenwu chubanshe, 1996).	1094719	5828.74
36.7783	101.996	Xiayuanbao	Tangwang_Han	Settlement	National Bureau of Cultural Relics, Zhongguo wenwu dituji: Qinghai fence (Cultural Relics Atlas of China: Qinghai) (Wenwu chubanshe, 1996).	149.5	5372.32
36.7735	101.988	Dongshan	Kayue	Settlement	National Bureau of Cultural Relics, Zhongguo wenwu dituji: Qinghai fence (Cultural Relics Atlas of China: Qinghai) (Wenwu chubanshe, 1996).	17360.5	4433.23
36.8192	102.096	Xidanma	Kayue	Settlement	National Bureau of Cultural Relics, Zhongguo wenwu dituji: Qinghai fence (Cultural Relics Atlas of China: Qinghai) (Wenwu chubanshe, 1996).	78449	2177.99
36.8124	102.099	Danmaxinan	Kayue	Settlement	National Bureau of Cultural Relics, Zhongguo wenwu dituji: Qinghai fence (Cultural Relics Atlas of China: Qinghai) (Wenwu chubanshe, 1996).	159318	1216.92
36.8199	102.107	Shangshidamen	Kayue	Settlement	National Bureau of Cultural Relics, Zhongguo wenwu dituji: Qinghai fence (Cultural Relics Atlas of China: Qinghai) (Wenwu chubanshe, 1996).	12511338	2055.89
36.8171	102.116	Lazhuang	Kayue	Settlement	National Bureau of Cultural Relics, Zhongguo wenwu dituji: Qinghai fence (Cultural Relics Atlas of China: Qinghai) (Wenwu chubanshe, 1996).	199354928	2081.87
36.8391	102.131	Gongma	Kayue	Settlement	National Bureau of Cultural Relics, Zhongguo wenwu dituji: Qinghai fence (Cultural Relics Atlas of China: Qinghai) (Wenwu chubanshe, 1996).	31046.5	3157.68
36.7877	102.092	Hualin	Kayue	Settlement	National Bureau of Cultural Relics, Zhongguo wenwu dituji: Qinghai fence (Cultural Relics Atlas of China: Qinghai) (Wenwu chubanshe, 1996).	5083	1238.98
36.7905	102.13	Dongyuanshan	Kayue	Settlement	National Bureau of Cultural Relics, Zhongguo wenwu dituji: Qinghai fence (Cultural Relics Atlas of China: Qinghai) (Wenwu chubanshe, 1996).	3493	2913.16
36.8015	102.136	Guohetan	Kayue	Settlement	National Bureau of Cultural Relics, Zhongguo wenwu dituji: Qinghai fence (Cultural Relics Atlas of China: Qinghai) (Wenwu chubanshe, 1996).	2699.5	3514.08
36.8136	102.148	Xiagantan	Kayue	Settlement	National Bureau of Cultural Relics, Zhongguo wenwu dituji: Qinghai fence (Cultural Relics Atlas of China: Qinghai) (Wenwu chubanshe, 1996).	6379656	4897.67
36.8188	102.16	Shanggantan	Kayue	Settlement	National Bureau of Cultural Relics, Zhongguo wenwu dituji: Qinghai fence (Cultural Relics Atlas of China: Qinghai) (Wenwu chubanshe, 1996).	4122	4835.28
36.7772	102.125	Xianqiangtai	Kayue	Settlement	National Bureau of Cultural Relics, Zhongguo wenwu dituji: Qinghai fence (Cultural Relics Atlas of China: Qinghai) (Wenwu chubanshe, 1996).	13436567	2724.42
36.7697	102.125	Langjia	Kayue	Settlement	National Bureau of Cultural Relics, Zhongguo wenwu dituji: Qinghai fence (Cultural Relics Atlas of China: Qinghai) (Wenwu chubanshe, 1996).	37522.5	3309.18
36.7645	102.132	Cangshou	Kayue	Settlement	National Bureau of Cultural Relics, Zhongguo wenwu dituji: Qinghai fence (Cultural Relics Atlas of China: Qinghai) (Wenwu chubanshe, 1996).	19675146	4395.15
36.7634	102.102	Suobutan	Kayue	Settlement	National Bureau of Cultural Relics, Zhongguo wenwu dituji: Qinghai fence (Cultural Relics Atlas of China: Qinghai) (Wenwu chubanshe, 1996).	11475065	1933.37
36.764	102.092	Suobutanbei	Kayue	Settlement	National Bureau of Cultural Relics, Zhongguo wenwu dituji: Qinghai fence (Cultural Relics Atlas of China: Qinghai) (Wenwu chubanshe, 1996).	2524917	795.839
36.757	102.086	Liulitou	Kayue	Settlement	National Bureau of Cultural Relics, Zhongguo wenwu dituji: Qinghai fence (Cultural Relics Atlas of China: Qinghai) (Wenwu chubanshe, 1996).	51819	693.323
36.7532	102.064	Zhanjiatai	Kayue	Settlement	National Bureau of Cultural Relics, Zhongguo wenwu dituji: Qinghai fence (Cultural Relics Atlas of China: Qinghai) (Wenwu chubanshe, 1996).	8496	690.651
36.7445	102.073	Dongshancheng	Kayue	Settlement	National Bureau of Cultural Relics, Zhongguo wenwu dituji: Qinghai fence (Cultural Relics Atlas of China: Qinghai) (Wenwu chubanshe, 1996).	2.57936e+06	847.751
36.7353	102.062	Donghajia	Kayue	Settlement	National Bureau of Cultural Relics, Zhongguo wenwu dituji: Qinghai fence (Cultural Relics Atlas of China: Qinghai) (Wenwu chubanshe, 1996).	36636.5	820.906
36.7289	102.067	Donghajiadong	Kayue	Settlement	National Bureau of Cultural Relics, Zhongguo wenwu dituji: Qinghai fence (Cultural Relics Atlas of China: Qinghai) (Wenwu chubanshe, 1996).	3434	1344.75
36.7411	102.052	Xintianbao(Huzhu)	Kayue	Settlement	National Bureau of Cultural Relics, Zhongguo wenwu dituji: Qinghai fence (Cultural Relics Atlas of China: Qinghai) (Wenwu chubanshe, 1996).	101	989.158
36.7243	102.041	Chaergoukou	Kayue	Settlement	National Bureau of Cultural Relics, Zhongguo wenwu dituji: Qinghai fence (Cultural Relics Atlas of China: Qinghai) (Wenwu chubanshe, 1996).	24494	476.659
36.7184	102.033	Chaergoumen	Kayue	Settlement	National Bureau of Cultural Relics, Zhongguo wenwu dituji: Qinghai fence (Cultural Relics Atlas of China: Qinghai) (Wenwu chubanshe, 1996).	6.67999e+06	649.345
36.7113	102.051	Donghe	Kayue	Settlement	National Bureau of Cultural Relics, Zhongguo wenwu dituji: Qinghai fence (Cultural Relics Atlas of China: Qinghai) (Wenwu chubanshe, 1996).	333282	1530.54
36.7061	102.046	Shangping	Kayue	Settlement	National Bureau of Cultural Relics, Zhongguo wenwu dituji: Qinghai fence (Cultural Relics Atlas of China: Qinghai) (Wenwu chubanshe, 1996).	99088	1066.67
36.681	102.018	Weijia	Kayue_Tangwang	Settlement	National Bureau of Cultural Relics, Zhongguo wenwu dituji: Qinghai fence (Cultural Relics Atlas of China: Qinghai) (Wenwu chubanshe, 1996).	11306	1160.22
36.6882	102.037	Majia	Qijia_Kayue	Settlement	National Bureau of Cultural Relics, Zhongguo wenwu dituji: Qinghai fence (Cultural Relics Atlas of China: Qinghai) (Wenwu chubanshe, 1996).	23349.5	412.567
36.6949	102.041	Majizhuangbei	Kayue	Settlement	National Bureau of Cultural Relics, Zhongguo wenwu dituji: Qinghai fence (Cultural Relics Atlas of China: Qinghai) (Wenwu chubanshe, 1996).	26683	521.737
36.6906	102.048	Majiazhuang	Kayue	Burial	National Bureau of Cultural Relics, Zhongguo wenwu dituji: Qinghai fence (Cultural Relics Atlas of China: Qinghai) (Wenwu chubanshe, 1996).	17402148	1478.95
36.6867	102.064	Jiangjia	Qijia_Kayue	Settlement	National Bureau of Cultural Relics, Zhongguo wenwu dituji: Qinghai fence (Cultural Relics Atlas of China: Qinghai) (Wenwu chubanshe, 1996).	7568.5	3258.78
36.6568	102.009	Shuicaogou	Majiayao_Kayue	Settlement	National Bureau of Cultural Relics, Zhongguo wenwu dituji: Qinghai fence (Cultural Relics Atlas of China: Qinghai) (Wenwu chubanshe, 1996).	53221.5	1315.5
36.5879	101.978	Mahuazui	Kayue	Settlement	National Bureau of Cultural Relics, Zhongguo wenwu dituji: Qinghai fence (Cultural Relics Atlas of China: Qinghai) (Wenwu chubanshe, 1996).	22061.5	1273.52
36.5818	101.977	Xingyuan	Qijia_Kayue	Settlement	National Bureau of Cultural Relics, Zhongguo wenwu dituji: Qinghai fence (Cultural Relics Atlas of China: Qinghai) (Wenwu chubanshe, 1996).	5454.5	1349.15
36.556	101.972	Xizhuang	Kayue	Settlement	National Bureau of Cultural Relics, Zhongguo wenwu dituji: Qinghai fence (Cultural Relics Atlas of China: Qinghai) (Wenwu chubanshe, 1996).	3364	855.679
36.5482	101.969	Yanzigou	Kayue	Settlement	National Bureau of Cultural Relics, Zhongguo wenwu dituji: Qinghai fence (Cultural Relics Atlas of China: Qinghai) (Wenwu chubanshe, 1996).	46	1112.9
36.547	101.981	Taishang	Kayue	Settlement	National Bureau of Cultural Relics, Zhongguo wenwu dituji: Qinghai fence (Cultural Relics Atlas of China: Qinghai) (Wenwu chubanshe, 1996).	4957449	2350.07
36.7622	102.151	Shangbahong	Tangwang	Settlement	National Bureau of Cultural Relics, Zhongguo wenwu dituji: Qinghai fence (Cultural Relics Atlas of China: Qinghai) (Wenwu chubanshe, 1996).	6735	6302.31
36.7132	102.127	Sangsige	Kayue	Settlement	National Bureau of Cultural Relics, Zhongguo wenwu dituji: Qinghai fence (Cultural Relics Atlas of China: Qinghai) (Wenwu chubanshe, 1996).	101216576	8198.57
36.6992	102.13	Lijiatai	Kayue	Settlement	National Bureau of Cultural Relics, Zhongguo wenwu dituji: Qinghai fence (Cultural Relics Atlas of China: Qinghai) (Wenwu chubanshe, 1996).	31866	9409.12
36.691	102.14	Baojiatai	Kayue	Settlement	National Bureau of Cultural Relics, Zhongguo wenwu dituji: Qinghai fence (Cultural Relics Atlas of China: Qinghai) (Wenwu chubanshe, 1996).	8152	10959.1
36.6954	102.148	Baojia	Kayue	Settlement	National Bureau of Cultural Relics, Zhongguo wenwu dituji: Qinghai fence (Cultural Relics Atlas of China: Qinghai) (Wenwu chubanshe, 1996).	11262.5	11506.3
36.6785	102.196	Zhangkashan	Tangwang	Settlement	National Bureau of Cultural Relics, Zhongguo wenwu dituji: Qinghai fence (Cultural Relics Atlas of China: Qinghai) (Wenwu chubanshe, 1996).	19578.5	14796.5
36.6673	102.109	Miaogutai	Kayue	Settlement	National Bureau of Cultural Relics, Zhongguo wenwu dituji: Qinghai fence (Cultural Relics Atlas of China: Qinghai) (Wenwu chubanshe, 1996).	1674	8919.73
36.6552	102.127	Laoyoubao	Kayue	Settlement	National Bureau of Cultural Relics, Zhongguo wenwu dituji: Qinghai fence (Cultural Relics Atlas of China: Qinghai) (Wenwu chubanshe, 1996).	14547	11425.4
36.6484	102.119	Shangwan	Kayue	Settlement	National Bureau of Cultural Relics, Zhongguo wenwu dituji: Qinghai fence (Cultural Relics Atlas of China: Qinghai) (Wenwu chubanshe, 1996).	20807	10810.1
36.655	102.104	Shangzhuanzui	Kayue	Settlement	National Bureau of Cultural Relics, Zhongguo wenwu dituji: Qinghai fence (Cultural Relics Atlas of China: Qinghai) (Wenwu chubanshe, 1996).	30901	9042.62
36.5979	102.096	Miziwan	Kayue	Settlement	National Bureau of Cultural Relics, Zhongguo wenwu dituji: Qinghai fence (Cultural Relics Atlas of China: Qinghai) (Wenwu chubanshe, 1996).	95296.5	7691.82
36.5791	102.076	Xiazhai	Kayue	Settlement	National Bureau of Cultural Relics, Zhongguo wenwu dituji: Qinghai fence (Cultural Relics Atlas of China: Qinghai) (Wenwu chubanshe, 1996).	1.69385e+06	7117.88
36.5468	102.103	Hangou	Qijia_Kayue	Settlement	National Bureau of Cultural Relics, Zhongguo wenwu dituji: Qinghai fence (Cultural Relics Atlas of China: Qinghai) (Wenwu chubanshe, 1996).	39695.5	1791.93
36.5216	102.021	Caojia(Huzhu)	Kayue	Settlement	National Bureau of Cultural Relics, Zhongguo wenwu dituji: Qinghai fence (Cultural Relics Atlas of China: Qinghai) (Wenwu chubanshe, 1996).	18966	5776.81
36.8447	101.395	Shiti	Kayue	Settlement	National Bureau of Cultural Relics, Zhongguo wenwu dituji: Qinghai fence (Cultural Relics Atlas of China: Qinghai) (Wenwu chubanshe, 1996).	83512104	1001.39
36.8374	101.404	Huake	Kayue	Settlement	National Bureau of Cultural Relics, Zhongguo wenwu dituji: Qinghai fence (Cultural Relics Atlas of China: Qinghai) (Wenwu chubanshe, 1996).	115238	322.249
36.8234	101.412	Lamutai	Kayue	Settlement	National Bureau of Cultural Relics, Zhongguo wenwu dituji: Qinghai fence (Cultural Relics Atlas of China: Qinghai) (Wenwu chubanshe, 1996).	16405420	2469.82
36.8209	101.403	Xina	Kayue	Settlement	National Bureau of Cultural Relics, Zhongguo wenwu dituji: Qinghai fence (Cultural Relics Atlas of China: Qinghai) (Wenwu chubanshe, 1996).	67184	2392.14
36.8292	101.473	Nayawan	Kayue	Settlement	National Bureau of Cultural Relics, Zhongguo wenwu dituji: Qinghai fence (Cultural Relics Atlas of China: Qinghai) (Wenwu chubanshe, 1996).	41328.5	718.998
36.8097	101.418	Yangbatai	Kayue	Settlement	National Bureau of Cultural Relics, Zhongguo wenwu dituji: Qinghai fence (Cultural Relics Atlas of China: Qinghai) (Wenwu chubanshe, 1996).	207409	868.511
36.8061	101.43	Xiaosigou	Kayue	Settlement	National Bureau of Cultural Relics, Zhongguo wenwu dituji: Qinghai fence (Cultural Relics Atlas of China: Qinghai) (Wenwu chubanshe, 1996).	5461.5	308.714
36.8061	101.444	Lake	Kayue	Settlement	National Bureau of Cultural Relics, Zhongguo wenwu dituji: Qinghai fence (Cultural Relics Atlas of China: Qinghai) (Wenwu chubanshe, 1996).	921.5	51.3805
36.8037	101.375	Dasigou	Kayue	Settlement	National Bureau of Cultural Relics, Zhongguo wenwu dituji: Qinghai fence (Cultural Relics Atlas of China: Qinghai) (Wenwu chubanshe, 1996).	8071.5	2732.55
36.7905	101.415	Kayang	Kayue	Settlement	National Bureau of Cultural Relics, Zhongguo wenwu dituji: Qinghai fence (Cultural Relics Atlas of China: Qinghai) (Wenwu chubanshe, 1996).	49982.5	303.401
36.8086	101.481	Majiatai	Kayue	Settlement	National Bureau of Cultural Relics, Zhongguo wenwu dituji: Qinghai fence (Cultural Relics Atlas of China: Qinghai) (Wenwu chubanshe, 1996).	109324	1868.06
36.794	101.461	Baiyangkou	Kayue	Settlement	National Bureau of Cultural Relics, Zhongguo wenwu dituji: Qinghai fence (Cultural Relics Atlas of China: Qinghai) (Wenwu chubanshe, 1996).	4917	1935.32
36.7754	101.413	Baiya	Kayue	Settlement	National Bureau of Cultural Relics, Zhongguo wenwu dituji: Qinghai fence (Cultural Relics Atlas of China: Qinghai) (Wenwu chubanshe, 1996).	20245.5	948.889
36.7605	101.42	Xiakou	Kayue	Burial	National Bureau of Cultural Relics, Zhongguo wenwu dituji: Qinghai fence (Cultural Relics Atlas of China: Qinghai) (Wenwu chubanshe, 1996).	107862	1023.7
36.7577	101.427	Baiyawan	Kayue	Settlement	National Bureau of Cultural Relics, Zhongguo wenwu dituji: Qinghai fence (Cultural Relics Atlas of China: Qinghai) (Wenwu chubanshe, 1996).	17973.5	249.679
36.7603	101.448	Minzucun	Kayue_Han	Settlement	National Bureau of Cultural Relics, Zhongguo wenwu dituji: Qinghai fence (Cultural Relics Atlas of China: Qinghai) (Wenwu chubanshe, 1996).	13852.5	788.487
36.753	101.441	Honglinxi	Kayue	Settlement	National Bureau of Cultural Relics, Zhongguo wenwu dituji: Qinghai fence (Cultural Relics Atlas of China: Qinghai) (Wenwu chubanshe, 1996).	16729936	1190.4
36.7461	101.425	Nanmen	Kayue	Settlement	National Bureau of Cultural Relics, Zhongguo wenwu dituji: Qinghai fence (Cultural Relics Atlas of China: Qinghai) (Wenwu chubanshe, 1996).	7.27705e+06	891.946
36.7517	101.453	Honglin	Kayue	Settlement	National Bureau of Cultural Relics, Zhongguo wenwu dituji: Qinghai fence (Cultural Relics Atlas of China: Qinghai) (Wenwu chubanshe, 1996).	7715.5	1420.12
36.7455	101.448	Honglin	Kayue_Han	Burial	National Bureau of Cultural Relics, Zhongguo wenwu dituji: Qinghai fence (Cultural Relics Atlas of China: Qinghai) (Wenwu chubanshe, 1996).	11532.5	1162.76
36.7498	101.484	Qianxi	Kayue	Burial	National Bureau of Cultural Relics, Zhongguo wenwu dituji: Qinghai fence (Cultural Relics Atlas of China: Qinghai) (Wenwu chubanshe, 1996).	32712.5	404.689
36.7502	101.494	Tagan	Kayue	Settlement	National Bureau of Cultural Relics, Zhongguo wenwu dituji: Qinghai fence (Cultural Relics Atlas of China: Qinghai) (Wenwu chubanshe, 1996).	4574.5	812.949
36.7563	101.499	Shangluerjia	Kayue	Settlement	National Bureau of Cultural Relics, Zhongguo wenwu dituji: Qinghai fence (Cultural Relics Atlas of China: Qinghai) (Wenwu chubanshe, 1996).	8241.5	307.944
36.7611	101.499	Shangluerjia	Kayue	Burial	National Bureau of Cultural Relics, Zhongguo wenwu dituji: Qinghai fence (Cultural Relics Atlas of China: Qinghai) (Wenwu chubanshe, 1996).	8968.5	277.686
36.7801	101.48	Nongke	Kayue	Settlement	National Bureau of Cultural Relics, Zhongguo wenwu dituji: Qinghai fence (Cultural Relics Atlas of China: Qinghai) (Wenwu chubanshe, 1996).	17656	891.827
36.8317	101.5	Mangupo	Kayue	Settlement	National Bureau of Cultural Relics, Zhongguo wenwu dituji: Qinghai fence (Cultural Relics Atlas of China: Qinghai) (Wenwu chubanshe, 1996).	104454	1060.19
36.8284	101.517	Taergou	Kayue	Burial	National Bureau of Cultural Relics, Zhongguo wenwu dituji: Qinghai fence (Cultural Relics Atlas of China: Qinghai) (Wenwu chubanshe, 1996).	3907.5	1786.07
36.8109	101.534	Maying	Kayue	Burial	National Bureau of Cultural Relics, Zhongguo wenwu dituji: Qinghai fence (Cultural Relics Atlas of China: Qinghai) (Wenwu chubanshe, 1996).	2679.5	868.45
36.7815	101.551	Dingjiaya	Kayue	Burial	National Bureau of Cultural Relics, Zhongguo wenwu dituji: Qinghai fence (Cultural Relics Atlas of China: Qinghai) (Wenwu chubanshe, 1996).	16098	620.123
36.8044	101.562	Ganjia	Kayue	Burial	National Bureau of Cultural Relics, Zhongguo wenwu dituji: Qinghai fence (Cultural Relics Atlas of China: Qinghai) (Wenwu chubanshe, 1996).	34724872	1246.31
36.8168	101.56	Dalu	Kayue	Burial	National Bureau of Cultural Relics, Zhongguo wenwu dituji: Qinghai fence (Cultural Relics Atlas of China: Qinghai) (Wenwu chubanshe, 1996).	9969	2017.29
36.7652	101.57	Xintianbao(Huangzhong)	Kayue	Settlement	National Bureau of Cultural Relics, Zhongguo wenwu dituji: Qinghai fence (Cultural Relics Atlas of China: Qinghai) (Wenwu chubanshe, 1996).	127.5	2128.02
36.7747	101.572	Hewan	Kayue	Burial	National Bureau of Cultural Relics, Zhongguo wenwu dituji: Qinghai fence (Cultural Relics Atlas of China: Qinghai) (Wenwu chubanshe, 1996).	55594.5	2873.6
36.7596	101.572	Niujiatai	Kayue	Burial	National Bureau of Cultural Relics, Zhongguo wenwu dituji: Qinghai fence (Cultural Relics Atlas of China: Qinghai) (Wenwu chubanshe, 1996).	7305	2158.45
36.7527	101.563	Baojia	Kayue	Settlement	National Bureau of Cultural Relics, Zhongguo wenwu dituji: Qinghai fence (Cultural Relics Atlas of China: Qinghai) (Wenwu chubanshe, 1996).	11698.5	1459.01
36.7403	101.581	Wangjia(Huangzhong)	Kayue_Han	Settlement	National Bureau of Cultural Relics, Zhongguo wenwu dituji: Qinghai fence (Cultural Relics Atlas of China: Qinghai) (Wenwu chubanshe, 1996).	24715988	3028.37
36.7289	101.592	Liushuwan(Huangzhong)	Kayue	Burial	National Bureau of Cultural Relics, Zhongguo wenwu dituji: Qinghai fence (Cultural Relics Atlas of China: Qinghai) (Wenwu chubanshe, 1996).	117210	990.053
36.7139	101.594	Dongjiawan	Kayue	Burial	National Bureau of Cultural Relics, Zhongguo wenwu dituji: Qinghai fence (Cultural Relics Atlas of China: Qinghai) (Wenwu chubanshe, 1996).	15272.5	691.412
36.7096	101.605	Quantaidi	Kayue	Burial	National Bureau of Cultural Relics, Zhongguo wenwu dituji: Qinghai fence (Cultural Relics Atlas of China: Qinghai) (Wenwu chubanshe, 1996).	1477	1956.97
36.6951	101.607	Yatou	Kayue	Burial	National Bureau of Cultural Relics, Zhongguo wenwu dituji: Qinghai fence (Cultural Relics Atlas of China: Qinghai) (Wenwu chubanshe, 1996).	4001	3592.07
36.7119	101.567	Xiaohewan	Kayue	Burial	National Bureau of Cultural Relics, Zhongguo wenwu dituji: Qinghai fence (Cultural Relics Atlas of China: Qinghai) (Wenwu chubanshe, 1996).	17353020	1151.45
36.7161	101.563	Miaozui	Kayue	Settlement	National Bureau of Cultural Relics, Zhongguo wenwu dituji: Qinghai fence (Cultural Relics Atlas of China: Qinghai) (Wenwu chubanshe, 1996).	43410.5	1873.07
36.7199	101.558	Maoercigou	Kayue	Settlement	National Bureau of Cultural Relics, Zhongguo wenwu dituji: Qinghai fence (Cultural Relics Atlas of China: Qinghai) (Wenwu chubanshe, 1996).	6.22417e+06	2653.63
36.7134	101.504	Heerying	Kayue	Settlement	National Bureau of Cultural Relics, Zhongguo wenwu dituji: Qinghai fence (Cultural Relics Atlas of China: Qinghai) (Wenwu chubanshe, 1996).	38354272	3538.75
36.7103	101.497	Heerying	Kayue_Han	Burial	National Bureau of Cultural Relics, Zhongguo wenwu dituji: Qinghai fence (Cultural Relics Atlas of China: Qinghai) (Wenwu chubanshe, 1996).	16790444	3300.02
36.7196	101.497	Xiaying	Kayue	Settlement	National Bureau of Cultural Relics, Zhongguo wenwu dituji: Qinghai fence (Cultural Relics Atlas of China: Qinghai) (Wenwu chubanshe, 1996).	238	2362.05
36.7239	101.492	Shangsinan	Qijia_Kayue	Settlement	National Bureau of Cultural Relics, Zhongguo wenwu dituji: Qinghai fence (Cultural Relics Atlas of China: Qinghai) (Wenwu chubanshe, 1996).	19362	1550.45
36.6914	101.528	Huajiatai	Tangwang_Han	Settlement	National Bureau of Cultural Relics, Zhongguo wenwu dituji: Qinghai fence (Cultural Relics Atlas of China: Qinghai) (Wenwu chubanshe, 1996).	38003.5	1314.15
36.6771	101.482	Yangjuanbei	Kayue_Han	Settlement	National Bureau of Cultural Relics, Zhongguo wenwu dituji: Qinghai fence (Cultural Relics Atlas of China: Qinghai) (Wenwu chubanshe, 1996).	25142.5	2553.89
36.649	101.394	Songmushi	Kayue	Settlement	National Bureau of Cultural Relics, Zhongguo wenwu dituji: Qinghai fence (Cultural Relics Atlas of China: Qinghai) (Wenwu chubanshe, 1996).	13610	1695.96
36.6406	101.435	Zhadongkou	Kayue	Burial	National Bureau of Cultural Relics, Zhongguo wenwu dituji: Qinghai fence (Cultural Relics Atlas of China: Qinghai) (Wenwu chubanshe, 1996).	6.32299e+06	53.0143
36.6622	101.436	Fengsheng	Majiayao_Kayue	Settlement	National Bureau of Cultural Relics, Zhongguo wenwu dituji: Qinghai fence (Cultural Relics Atlas of China: Qinghai) (Wenwu chubanshe, 1996).	10830.5	2165.46
36.6653	101.428	Xiashicheng	Kayue_Tangwang	Settlement	National Bureau of Cultural Relics, Zhongguo wenwu dituji: Qinghai fence (Cultural Relics Atlas of China: Qinghai) (Wenwu chubanshe, 1996).	3146.5	1893.66
36.6787	101.422	Shibangou	Kayue	Settlement	National Bureau of Cultural Relics, Zhongguo wenwu dituji: Qinghai fence (Cultural Relics Atlas of China: Qinghai) (Wenwu chubanshe, 1996).	253.5	2526.99
36.7014	101.429	Lakashan	Kayue	Burial	National Bureau of Cultural Relics, Zhongguo wenwu dituji: Qinghai fence (Cultural Relics Atlas of China: Qinghai) (Wenwu chubanshe, 1996).	1195.5	828.571
36.7084	101.439	Lakashan	Kayue	Settlement	National Bureau of Cultural Relics, Zhongguo wenwu dituji: Qinghai fence (Cultural Relics Atlas of China: Qinghai) (Wenwu chubanshe, 1996).	7309157	580.583
36.6615	101.461	Benbutai	Qijia_Kayue	Settlement	National Bureau of Cultural Relics, Zhongguo wenwu dituji: Qinghai fence (Cultural Relics Atlas of China: Qinghai) (Wenwu chubanshe, 1996).	4378.5	1363.55
36.6508	101.489	Baiyashan	Kayue	Settlement	National Bureau of Cultural Relics, Zhongguo wenwu dituji: Qinghai fence (Cultural Relics Atlas of China: Qinghai) (Wenwu chubanshe, 1996).	79589.5	1154.06
36.6446	101.519	Dayagou	Kayue	Burial	National Bureau of Cultural Relics, Zhongguo wenwu dituji: Qinghai fence (Cultural Relics Atlas of China: Qinghai) (Wenwu chubanshe, 1996).	8753.5	3748.64
36.6409	101.589	Xiaozhai(Huangzhong)	Kayue	Burial	National Bureau of Cultural Relics, Zhongguo wenwu dituji: Qinghai fence (Cultural Relics Atlas of China: Qinghai) (Wenwu chubanshe, 1996).	19575	7193.45
36.6417	101.575	Weijiazhuang	Kayue_Han	Burial	National Bureau of Cultural Relics, Zhongguo wenwu dituji: Qinghai fence (Cultural Relics Atlas of China: Qinghai) (Wenwu chubanshe, 1996).	27010.5	7207.85
36.6645	101.565	Heizui	Qijia_Kayue_Han	Settlement	National Bureau of Cultural Relics, Zhongguo wenwu dituji: Qinghai fence (Cultural Relics Atlas of China: Qinghai) (Wenwu chubanshe, 1996).	826472	3996.67
36.7011	101.497	Benbakou	Kayue	Settlement	National Bureau of Cultural Relics, Zhongguo wenwu dituji: Qinghai fence (Cultural Relics Atlas of China: Qinghai) (Wenwu chubanshe, 1996).	8790	4117.72
36.7148	101.415	Muerjia	Kayue	Settlement	National Bureau of Cultural Relics, Zhongguo wenwu dituji: Qinghai fence (Cultural Relics Atlas of China: Qinghai) (Wenwu chubanshe, 1996).	613899584	120.79
36.7254	101.424	Lucaopo	Tangwang	Settlement	National Bureau of Cultural Relics, Zhongguo wenwu dituji: Qinghai fence (Cultural Relics Atlas of China: Qinghai) (Wenwu chubanshe, 1996).	2645.5	501.631
36.7279	101.435	Zhongcun	Kayue	Settlement	National Bureau of Cultural Relics, Zhongguo wenwu dituji: Qinghai fence (Cultural Relics Atlas of China: Qinghai) (Wenwu chubanshe, 1996).	2.43039e+06	251.612
36.809	101.546	Xiayoufang	Kayue	Burial	National Bureau of Cultural Relics, Zhongguo wenwu dituji: Qinghai fence (Cultural Relics Atlas of China: Qinghai) (Wenwu chubanshe, 1996).	1903.5	1838.32
36.64	101.631	Ganshi	Kayue	Burial	National Bureau of Cultural Relics, Zhongguo wenwu dituji: Qinghai fence (Cultural Relics Atlas of China: Qinghai) (Wenwu chubanshe, 1996).	88825.5	3854.25
36.6357	101.632	Quangou	Kayue	Burial	National Bureau of Cultural Relics, Zhongguo wenwu dituji: Qinghai fence (Cultural Relics Atlas of China: Qinghai) (Wenwu chubanshe, 1996).	6.9637e+06	3290.02
36.7326	101.46	Maer	Kayue	Burial	National Bureau of Cultural Relics, Zhongguo wenwu dituji: Qinghai fence (Cultural Relics Atlas of China: Qinghai) (Wenwu chubanshe, 1996).	4351	1021.86
36.6151	101.392	Zhuluwan	Kayue	Settlement	National Bureau of Cultural Relics, Zhongguo wenwu dituji: Qinghai fence (Cultural Relics Atlas of China: Qinghai) (Wenwu chubanshe, 1996).	23394688	239.163
36.6076	101.396	Shicheng	Kayue	Burial	National Bureau of Cultural Relics, Zhongguo wenwu dituji: Qinghai fence (Cultural Relics Atlas of China: Qinghai) (Wenwu chubanshe, 1996).	18604	1356.9
36.6087	101.42	Suerji	Kayue	Burial	National Bureau of Cultural Relics, Zhongguo wenwu dituji: Qinghai fence (Cultural Relics Atlas of China: Qinghai) (Wenwu chubanshe, 1996).	2133.5	2781.82
36.5951	101.357	Pandao	Kayue	Settlement	National Bureau of Cultural Relics, Zhongguo wenwu dituji: Qinghai fence (Cultural Relics Atlas of China: Qinghai) (Wenwu chubanshe, 1996).	7531	415.643
36.5919	101.351	Yaodongpo	Kayue	Settlement	National Bureau of Cultural Relics, Zhongguo wenwu dituji: Qinghai fence (Cultural Relics Atlas of China: Qinghai) (Wenwu chubanshe, 1996).	6830122	308.825
36.5949	101.399	Nancun	Kayue	Burial	National Bureau of Cultural Relics, Zhongguo wenwu dituji: Qinghai fence (Cultural Relics Atlas of China: Qinghai) (Wenwu chubanshe, 1996).	8899.5	2946.5
36.6123	101.472	Shangmashen	Kayue_Han	Settlement	National Bureau of Cultural Relics, Zhongguo wenwu dituji: Qinghai fence (Cultural Relics Atlas of China: Qinghai) (Wenwu chubanshe, 1996).	35478.5	5347.38
36.5795	101.436	Xinzhuang(Huangzhong)	Kayue_Han	Settlement	National Bureau of Cultural Relics, Zhongguo wenwu dituji: Qinghai fence (Cultural Relics Atlas of China: Qinghai) (Wenwu chubanshe, 1996).	5726.5	5709.88
36.5754	101.444	Quanwan	Kayue	Settlement	National Bureau of Cultural Relics, Zhongguo wenwu dituji: Qinghai fence (Cultural Relics Atlas of China: Qinghai) (Wenwu chubanshe, 1996).	34150024	5120.73
36.5675	101.448	Mandatai	Kayue	Burial	National Bureau of Cultural Relics, Zhongguo wenwu dituji: Qinghai fence (Cultural Relics Atlas of China: Qinghai) (Wenwu chubanshe, 1996).	150705	4059.22
36.5512	101.441	Xuanmawan	Kayue	Settlement	National Bureau of Cultural Relics, Zhongguo wenwu dituji: Qinghai fence (Cultural Relics Atlas of China: Qinghai) (Wenwu chubanshe, 1996).	17067056	3491.11
36.6187	101.522	Ganhe	Kayue	Settlement	National Bureau of Cultural Relics, Zhongguo wenwu dituji: Qinghai fence (Cultural Relics Atlas of China: Qinghai) (Wenwu chubanshe, 1996).	23856620	5748.15
36.6139	101.522	Hantan	Kayue	Burial	National Bureau of Cultural Relics, Zhongguo wenwu dituji: Qinghai fence (Cultural Relics Atlas of China: Qinghai) (Wenwu chubanshe, 1996).	387858	5108.39
36.605	101.519	Shangzhujia	Kayue	Settlement	National Bureau of Cultural Relics, Zhongguo wenwu dituji: Qinghai fence (Cultural Relics Atlas of China: Qinghai) (Wenwu chubanshe, 1996).	35688.5	3853.62
36.6041	101.496	Xiazhazha	Kayue	Burial	National Bureau of Cultural Relics, Zhongguo wenwu dituji: Qinghai fence (Cultural Relics Atlas of China: Qinghai) (Wenwu chubanshe, 1996).	8249.5	3976.94
36.5874	101.518	Madongmen	Kayue	Settlement	National Bureau of Cultural Relics, Zhongguo wenwu dituji: Qinghai fence (Cultural Relics Atlas of China: Qinghai) (Wenwu chubanshe, 1996).	61968044	1536.48
36.5966	101.53	Podong	Kayue	Settlement	National Bureau of Cultural Relics, Zhongguo wenwu dituji: Qinghai fence (Cultural Relics Atlas of China: Qinghai) (Wenwu chubanshe, 1996).	13577	3354.91
36.5757	101.481	Qianyao	Kayue	Settlement	National Bureau of Cultural Relics, Zhongguo wenwu dituji: Qinghai fence (Cultural Relics Atlas of China: Qinghai) (Wenwu chubanshe, 1996).	69.5	2317.28
36.5648	101.477	Xiamaer	Kayue	Settlement	National Bureau of Cultural Relics, Zhongguo wenwu dituji: Qinghai fence (Cultural Relics Atlas of China: Qinghai) (Wenwu chubanshe, 1996).	45010	1412.47
36.5582	101.489	Binggoukou	Kayue	Settlement	National Bureau of Cultural Relics, Zhongguo wenwu dituji: Qinghai fence (Cultural Relics Atlas of China: Qinghai) (Wenwu chubanshe, 1996).	12918	155.124
36.5796	101.504	Shangzhazha	Kayue	Burial	National Bureau of Cultural Relics, Zhongguo wenwu dituji: Qinghai fence (Cultural Relics Atlas of China: Qinghai) (Wenwu chubanshe, 1996).	23553	810.616
36.5474	101.475	Yangmaocun	Kayue	Burial	National Bureau of Cultural Relics, Zhongguo wenwu dituji: Qinghai fence (Cultural Relics Atlas of China: Qinghai) (Wenwu chubanshe, 1996).	402009056	10.0006
36.543	101.472	Gayangpo	Kayue	Settlement	National Bureau of Cultural Relics, Zhongguo wenwu dituji: Qinghai fence (Cultural Relics Atlas of China: Qinghai) (Wenwu chubanshe, 1996).	401946176	85.9083
36.5375	101.469	Banjiegou	Kayue	Settlement	National Bureau of Cultural Relics, Zhongguo wenwu dituji: Qinghai fence (Cultural Relics Atlas of China: Qinghai) (Wenwu chubanshe, 1996).	6667670	162.646
36.5336	101.465	Dacaipo	Kayue	Burial	National Bureau of Cultural Relics, Zhongguo wenwu dituji: Qinghai fence (Cultural Relics Atlas of China: Qinghai) (Wenwu chubanshe, 1996).	5.85638e+06	293.151
36.5291	101.465	Dacai	Kayue	Settlement	National Bureau of Cultural Relics, Zhongguo wenwu dituji: Qinghai fence (Cultural Relics Atlas of China: Qinghai) (Wenwu chubanshe, 1996).	194	498.019
36.5216	101.475	Ganjia(Central Huangzhong)	Kayue	Settlement	National Bureau of Cultural Relics, Zhongguo wenwu dituji: Qinghai fence (Cultural Relics Atlas of China: Qinghai) (Wenwu chubanshe, 1996).	6608312	287.321
36.5246	101.486	Dunbeihou	Kayue	Settlement	National Bureau of Cultural Relics, Zhongguo wenwu dituji: Qinghai fence (Cultural Relics Atlas of China: Qinghai) (Wenwu chubanshe, 1996).	6603109	1457.12
36.5062	101.47	Qiangou	Kayue	Burial	National Bureau of Cultural Relics, Zhongguo wenwu dituji: Qinghai fence (Cultural Relics Atlas of China: Qinghai) (Wenwu chubanshe, 1996).	68	1071.67
36.5187	101.425	Zhazi	Kayue	Burial	National Bureau of Cultural Relics, Zhongguo wenwu dituji: Qinghai fence (Cultural Relics Atlas of China: Qinghai) (Wenwu chubanshe, 1996).	1823262	1462.52
36.501	101.518	Baituzhuang	Kayue_Han	Settlement	National Bureau of Cultural Relics, Zhongguo wenwu dituji: Qinghai fence (Cultural Relics Atlas of China: Qinghai) (Wenwu chubanshe, 1996).	24056732	2790.03
36.5201	101.549	Xiayingxi	Kayue	Settlement	National Bureau of Cultural Relics, Zhongguo wenwu dituji: Qinghai fence (Cultural Relics Atlas of China: Qinghai) (Wenwu chubanshe, 1996).	8695	1134.46
36.5436	101.588	Ger	Kayue	Settlement	National Bureau of Cultural Relics, Zhongguo wenwu dituji: Qinghai fence (Cultural Relics Atlas of China: Qinghai) (Wenwu chubanshe, 1996).	3184.5	263.758
36.5517	101.587	Xiliangqi	Kayue	Burial	National Bureau of Cultural Relics, Zhongguo wenwu dituji: Qinghai fence (Cultural Relics Atlas of China: Qinghai) (Wenwu chubanshe, 1996).	4967.5	815.045
36.5522	101.6	Dongliangqi	Kayue	Burial	National Bureau of Cultural Relics, Zhongguo wenwu dituji: Qinghai fence (Cultural Relics Atlas of China: Qinghai) (Wenwu chubanshe, 1996).	2546.5	467.935
36.5417	101.647	Xielu	Kayue	Settlement	National Bureau of Cultural Relics, Zhongguo wenwu dituji: Qinghai fence (Cultural Relics Atlas of China: Qinghai) (Wenwu chubanshe, 1996).	391051904	168.877
36.5366	101.648	Zhangjia	Kayue	Settlement	National Bureau of Cultural Relics, Zhongguo wenwu dituji: Qinghai fence (Cultural Relics Atlas of China: Qinghai) (Wenwu chubanshe, 1996).	17916914	754.625
36.5339	101.662	Chaigoutai	Kayue	Burial	National Bureau of Cultural Relics, Zhongguo wenwu dituji: Qinghai fence (Cultural Relics Atlas of China: Qinghai) (Wenwu chubanshe, 1996).	287	2075.76
36.5302	101.656	Liushuwan	Kayue_Han	Settlement	National Bureau of Cultural Relics, Zhongguo wenwu dituji: Qinghai fence (Cultural Relics Atlas of China: Qinghai) (Wenwu chubanshe, 1996).	2194.5	2022.68
36.5258	101.65	Qijia(Huangzhong)	Kayue	Settlement	National Bureau of Cultural Relics, Zhongguo wenwu dituji: Qinghai fence (Cultural Relics Atlas of China: Qinghai) (Wenwu chubanshe, 1996).	11325.5	2084.48
36.5208	101.66	Qinghe	Kayue	Settlement	National Bureau of Cultural Relics, Zhongguo wenwu dituji: Qinghai fence (Cultural Relics Atlas of China: Qinghai) (Wenwu chubanshe, 1996).	17510.5	3307.33
36.5335	101.674	Qingshuihe	Bronze age	Settlement	National Bureau of Cultural Relics, Zhongguo wenwu dituji: Qinghai fence (Cultural Relics Atlas of China: Qinghai) (Wenwu chubanshe, 1996).	18749	2936.4
36.5376	101.668	Xingshuyuan	Kayue	Burial	National Bureau of Cultural Relics, Zhongguo wenwu dituji: Qinghai fence (Cultural Relics Atlas of China: Qinghai) (Wenwu chubanshe, 1996).	6.71064e+06	2052.62
36.5404	101.673	Shuikoudi	Kayue	Settlement	National Bureau of Cultural Relics, Zhongguo wenwu dituji: Qinghai fence (Cultural Relics Atlas of China: Qinghai) (Wenwu chubanshe, 1996).	6696851	2121.08
36.5553	101.684	Shanchengwan	Kayue	Burial	National Bureau of Cultural Relics, Zhongguo wenwu dituji: Qinghai fence (Cultural Relics Atlas of China: Qinghai) (Wenwu chubanshe, 1996).	16539458	1303.01
36.5347	101.684	Zongnan	Kayue_Han	Settlement	National Bureau of Cultural Relics, Zhongguo wenwu dituji: Qinghai fence (Cultural Relics Atlas of China: Qinghai) (Wenwu chubanshe, 1996).	6094.5	3230.14
36.5358	101.712	Quanerwan	Kayue	Burial	National Bureau of Cultural Relics, Zhongguo wenwu dituji: Qinghai fence (Cultural Relics Atlas of China: Qinghai) (Wenwu chubanshe, 1996).	14271	1040.06
36.5445	101.723	Xinzhuang(Huangzhong)	Kayue	Burial	National Bureau of Cultural Relics, Zhongguo wenwu dituji: Qinghai fence (Cultural Relics Atlas of China: Qinghai) (Wenwu chubanshe, 1996).	32747	1050.73
36.5633	101.732	Huangnitan	Kayue	Settlement	National Bureau of Cultural Relics, Zhongguo wenwu dituji: Qinghai fence (Cultural Relics Atlas of China: Qinghai) (Wenwu chubanshe, 1996).	40611.5	2460.06
36.5632	101.741	Lujiazhai	Kayue	Burial	National Bureau of Cultural Relics, Zhongguo wenwu dituji: Qinghai fence (Cultural Relics Atlas of China: Qinghai) (Wenwu chubanshe, 1996).	46777.5	1894.78
36.6125	101.618	Xihuayuan	Kayue	Settlement	National Bureau of Cultural Relics, Zhongguo wenwu dituji: Qinghai fence (Cultural Relics Atlas of China: Qinghai) (Wenwu chubanshe, 1996).	38911	2165.45
36.6128	101.63	Donghuayuan	Kayue	Settlement	National Bureau of Cultural Relics, Zhongguo wenwu dituji: Qinghai fence (Cultural Relics Atlas of China: Qinghai) (Wenwu chubanshe, 1996).	34311184	1158.87
36.6009	101.63	Donggou	Kayue	Burial	National Bureau of Cultural Relics, Zhongguo wenwu dituji: Qinghai fence (Cultural Relics Atlas of China: Qinghai) (Wenwu chubanshe, 1996).	17618046	56.0413
36.589	101.628	Sierzhaixi	Kayue	Settlement	National Bureau of Cultural Relics, Zhongguo wenwu dituji: Qinghai fence (Cultural Relics Atlas of China: Qinghai) (Wenwu chubanshe, 1996).	17437712	420.079
36.5894	101.618	Xibao	Kayue	Settlement	National Bureau of Cultural Relics, Zhongguo wenwu dituji: Qinghai fence (Cultural Relics Atlas of China: Qinghai) (Wenwu chubanshe, 1996).	28133.5	662.016
36.5785	101.614	Xiayuan	Qijia_Kayue	Burial	National Bureau of Cultural Relics, Zhongguo wenwu dituji: Qinghai fence (Cultural Relics Atlas of China: Qinghai) (Wenwu chubanshe, 1996).	19062	790.278
36.5747	101.602	Nanshangou	Kayue	Burial	National Bureau of Cultural Relics, Zhongguo wenwu dituji: Qinghai fence (Cultural Relics Atlas of China: Qinghai) (Wenwu chubanshe, 1996).	33160	1509.92
36.5645	101.602	Miaotaizi	Kayue	Burial	National Bureau of Cultural Relics, Zhongguo wenwu dituji: Qinghai fence (Cultural Relics Atlas of China: Qinghai) (Wenwu chubanshe, 1996).	18062768	506.771
36.5633	101.612	Xipucun	Kayue	Settlement	National Bureau of Cultural Relics, Zhongguo wenwu dituji: Qinghai fence (Cultural Relics Atlas of China: Qinghai) (Wenwu chubanshe, 1996).	924	366.707
36.5667	101.626	Xinping	Kayue	Settlement	National Bureau of Cultural Relics, Zhongguo wenwu dituji: Qinghai fence (Cultural Relics Atlas of China: Qinghai) (Wenwu chubanshe, 1996).	96242704	1141.55
36.523	101.866	Xiejiatai	Kayue	Settlement	National Bureau of Cultural Relics, Zhongguo wenwu dituji: Qinghai fence (Cultural Relics Atlas of China: Qinghai) (Wenwu chubanshe, 1996).	22198.5	4682.97
36.5128	101.859	Shigou(Huangzhong)	Kayue	Settlement	National Bureau of Cultural Relics, Zhongguo wenwu dituji: Qinghai fence (Cultural Relics Atlas of China: Qinghai) (Wenwu chubanshe, 1996).	6.32671e+06	4311.17
36.5055	101.848	Liangjia	Kayue	Burial	National Bureau of Cultural Relics, Zhongguo wenwu dituji: Qinghai fence (Cultural Relics Atlas of China: Qinghai) (Wenwu chubanshe, 1996).	77065	4812.55
36.5177	101.844	Liangjia	Kayue	Settlement	National Bureau of Cultural Relics, Zhongguo wenwu dituji: Qinghai fence (Cultural Relics Atlas of China: Qinghai) (Wenwu chubanshe, 1996).	61189.5	6076.72
36.5055	101.829	Lijiatai	Kayue	Settlement	National Bureau of Cultural Relics, Zhongguo wenwu dituji: Qinghai fence (Cultural Relics Atlas of China: Qinghai) (Wenwu chubanshe, 1996).	230076	6429.46
36.4997	101.821	Xincun(Huangzhong)	Kayue	Settlement	National Bureau of Cultural Relics, Zhongguo wenwu dituji: Qinghai fence (Cultural Relics Atlas of China: Qinghai) (Wenwu chubanshe, 1996).	35180	6374.63
36.3813	101.786	Yongfeng	Kayue	Settlement	National Bureau of Cultural Relics, Zhongguo wenwu dituji: Qinghai fence (Cultural Relics Atlas of China: Qinghai) (Wenwu chubanshe, 1996).	149864	3772.56
36.3849	101.793	Xiahetan	Kayue	Settlement	National Bureau of Cultural Relics, Zhongguo wenwu dituji: Qinghai fence (Cultural Relics Atlas of China: Qinghai) (Wenwu chubanshe, 1996).	38566132	4603.5
36.3482	101.755	Xiafangdi	Kayue	Settlement	National Bureau of Cultural Relics, Zhongguo wenwu dituji: Qinghai fence (Cultural Relics Atlas of China: Qinghai) (Wenwu chubanshe, 1996).	1066982720	38.7796
36.385	101.749	Gagai(Huangzhong)	Kayue	Settlement	National Bureau of Cultural Relics, Zhongguo wenwu dituji: Qinghai fence (Cultural Relics Atlas of China: Qinghai) (Wenwu chubanshe, 1996).	17680488	662.222
36.3957	101.753	Shangying	Kayue	Burial	National Bureau of Cultural Relics, Zhongguo wenwu dituji: Qinghai fence (Cultural Relics Atlas of China: Qinghai) (Wenwu chubanshe, 1996).	17033.5	2189.49
36.4007	101.753	Zhangjia(Huangzhong)	Kayue	Settlement	National Bureau of Cultural Relics, Zhongguo wenwu dituji: Qinghai fence (Cultural Relics Atlas of China: Qinghai) (Wenwu chubanshe, 1996).	1599	2861.89
36.413	101.774	Yaodong	Kayue	Burial	National Bureau of Cultural Relics, Zhongguo wenwu dituji: Qinghai fence (Cultural Relics Atlas of China: Qinghai) (Wenwu chubanshe, 1996).	34063	5287.09
36.3932	101.801	Pingtainan	Kayue	Burial	National Bureau of Cultural Relics, Zhongguo wenwu dituji: Qinghai fence (Cultural Relics Atlas of China: Qinghai) (Wenwu chubanshe, 1996).	20645088	5568.38
36.3974	101.801	Pingtai	Kayue	Burial	National Bureau of Cultural Relics, Zhongguo wenwu dituji: Qinghai fence (Cultural Relics Atlas of China: Qinghai) (Wenwu chubanshe, 1996).	889	5363.55
36.3897	101.787	Yongfeng	Kayue	Burial	National Bureau of Cultural Relics, Zhongguo wenwu dituji: Qinghai fence (Cultural Relics Atlas of China: Qinghai) (Wenwu chubanshe, 1996).	17562	4142.52
36.4048	101.806	Jiajiatai	Kayue	Settlement	National Bureau of Cultural Relics, Zhongguo wenwu dituji: Qinghai fence (Cultural Relics Atlas of China: Qinghai) (Wenwu chubanshe, 1996).	7202.5	4707.65
36.4103	101.805	Taikouling	Kayue	Settlement	National Bureau of Cultural Relics, Zhongguo wenwu dituji: Qinghai fence (Cultural Relics Atlas of China: Qinghai) (Wenwu chubanshe, 1996).	6321922	4815.45
36.4143	101.81	Danma	Kayue	Burial	National Bureau of Cultural Relics, Zhongguo wenwu dituji: Qinghai fence (Cultural Relics Atlas of China: Qinghai) (Wenwu chubanshe, 1996).	5543	4342.16
36.4324	101.778	Maojiatai	Kayue	Settlement	National Bureau of Cultural Relics, Zhongguo wenwu dituji: Qinghai fence (Cultural Relics Atlas of China: Qinghai) (Wenwu chubanshe, 1996).	7845.5	6918.11
36.4403	101.773	Maojiatai	Kayue	Burial	National Bureau of Cultural Relics, Zhongguo wenwu dituji: Qinghai fence (Cultural Relics Atlas of China: Qinghai) (Wenwu chubanshe, 1996).	107480	5819.94
36.4333	101.756	Yelonggou	Kayue	Settlement	National Bureau of Cultural Relics, Zhongguo wenwu dituji: Qinghai fence (Cultural Relics Atlas of China: Qinghai) (Wenwu chubanshe, 1996).	92436	5286.39
36.4432	101.764	Sierhe	Kayue	Burial	National Bureau of Cultural Relics, Zhongguo wenwu dituji: Qinghai fence (Cultural Relics Atlas of China: Qinghai) (Wenwu chubanshe, 1996).	11496.5	4745.69
36.4501	101.793	Miaohoutai	Qijia_Kayue	Settlement	National Bureau of Cultural Relics, Zhongguo wenwu dituji: Qinghai fence (Cultural Relics Atlas of China: Qinghai) (Wenwu chubanshe, 1996).	73925888	5924.91
36.4539	101.783	Daxielutai	Kayue	Settlement	National Bureau of Cultural Relics, Zhongguo wenwu dituji: Qinghai fence (Cultural Relics Atlas of China: Qinghai) (Wenwu chubanshe, 1996).	383.5	5830.73
36.4586	101.787	Miaoerzuitai	Kayue	Burial	National Bureau of Cultural Relics, Zhongguo wenwu dituji: Qinghai fence (Cultural Relics Atlas of China: Qinghai) (Wenwu chubanshe, 1996).	6.51214e+06	6002.47
36.469	101.809	Shanyatou	Kayue	Settlement	National Bureau of Cultural Relics, Zhongguo wenwu dituji: Qinghai fence (Cultural Relics Atlas of China: Qinghai) (Wenwu chubanshe, 1996).	73783344	5226.93
36.4712	101.817	Zhangjiagou	Kayue	Settlement	National Bureau of Cultural Relics, Zhongguo wenwu dituji: Qinghai fence (Cultural Relics Atlas of China: Qinghai) (Wenwu chubanshe, 1996).	22853	4446.01
36.4749	101.811	Maojiazhai	Kayue	Settlement	National Bureau of Cultural Relics, Zhongguo wenwu dituji: Qinghai fence (Cultural Relics Atlas of China: Qinghai) (Wenwu chubanshe, 1996).	38326028	5263.95
36.428	101.633	Donggouyaotan	Kayue	Burial	National Bureau of Cultural Relics, Zhongguo wenwu dituji: Qinghai fence (Cultural Relics Atlas of China: Qinghai) (Wenwu chubanshe, 1996).	7721	2213.33
36.4245	101.597	Nanmenzhuang	Kayue	Settlement	National Bureau of Cultural Relics, Zhongguo wenwu dituji: Qinghai fence (Cultural Relics Atlas of China: Qinghai) (Wenwu chubanshe, 1996).	53651.5	1615.69
36.429	101.604	Shangxinzhuang	Kayue	Burial	National Bureau of Cultural Relics, Zhongguo wenwu dituji: Qinghai fence (Cultural Relics Atlas of China: Qinghai) (Wenwu chubanshe, 1996).	936248	1959.37
36.4332	101.599	Nanmenbei	Kayue	Settlement	National Bureau of Cultural Relics, Zhongguo wenwu dituji: Qinghai fence (Cultural Relics Atlas of China: Qinghai) (Wenwu chubanshe, 1996).	116700	1182.59
36.4582	101.615	Shennan	Kayue	Settlement	National Bureau of Cultural Relics, Zhongguo wenwu dituji: Qinghai fence (Cultural Relics Atlas of China: Qinghai) (Wenwu chubanshe, 1996).	64918	3645.17
36.4687	101.617	Xiayingmen	Kayue	Settlement	National Bureau of Cultural Relics, Zhongguo wenwu dituji: Qinghai fence (Cultural Relics Atlas of China: Qinghai) (Wenwu chubanshe, 1996).	58031.5	3409.8
36.4705	101.607	Xiatan	Kayue	Settlement	National Bureau of Cultural Relics, Zhongguo wenwu dituji: Qinghai fence (Cultural Relics Atlas of China: Qinghai) (Wenwu chubanshe, 1996).	1013	2337.95
36.4666	101.636	Shangzhuang	Kayue	Burial	National Bureau of Cultural Relics, Zhongguo wenwu dituji: Qinghai fence (Cultural Relics Atlas of China: Qinghai) (Wenwu chubanshe, 1996).	4663	3500.1
36.4602	101.653	Dongtai	Kayue	Burial	National Bureau of Cultural Relics, Zhongguo wenwu dituji: Qinghai fence (Cultural Relics Atlas of China: Qinghai) (Wenwu chubanshe, 1996).	10936.5	1385.64
36.4561	101.573	Xiatai	Kayue	Settlement	National Bureau of Cultural Relics, Zhongguo wenwu dituji: Qinghai fence (Cultural Relics Atlas of China: Qinghai) (Wenwu chubanshe, 1996).	57696.5	182.081
36.4561	101.564	Xiatai	Kayue	Burial	National Bureau of Cultural Relics, Zhongguo wenwu dituji: Qinghai fence (Cultural Relics Atlas of China: Qinghai) (Wenwu chubanshe, 1996).	3011	1151.57
36.4629	101.527	Shizui	Kayue	Settlement	National Bureau of Cultural Relics, Zhongguo wenwu dituji: Qinghai fence (Cultural Relics Atlas of China: Qinghai) (Wenwu chubanshe, 1996).	818049920	947.668
36.4748	101.52	Diyaocun	Kayue_Jin	Settlement	National Bureau of Cultural Relics, Zhongguo wenwu dituji: Qinghai fence (Cultural Relics Atlas of China: Qinghai) (Wenwu chubanshe, 1996).	199.5	513.097
36.4605	101.49	Xiazhuang	Kayue	Settlement	National Bureau of Cultural Relics, Zhongguo wenwu dituji: Qinghai fence (Cultural Relics Atlas of China: Qinghai) (Wenwu chubanshe, 1996).	18482.5	3198.79
36.5001	101.634	Majiliang	Kayue	Burial	National Bureau of Cultural Relics, Zhongguo wenwu dituji: Qinghai fence (Cultural Relics Atlas of China: Qinghai) (Wenwu chubanshe, 1996).	4997.5	3333.01
36.5114	101.64	Miaoerpo	Kayue_Han	Settlement	National Bureau of Cultural Relics, Zhongguo wenwu dituji: Qinghai fence (Cultural Relics Atlas of China: Qinghai) (Wenwu chubanshe, 1996).	5211.5	2758.11
36.5116	101.65	Xujiazhai	Kayue	Burial	National Bureau of Cultural Relics, Zhongguo wenwu dituji: Qinghai fence (Cultural Relics Atlas of China: Qinghai) (Wenwu chubanshe, 1996).	38701.5	3491.12
36.4986	101.674	Qingfeng	Kayue	Settlement	National Bureau of Cultural Relics, Zhongguo wenwu dituji: Qinghai fence (Cultural Relics Atlas of China: Qinghai) (Wenwu chubanshe, 1996).	35347.5	1711.87
36.4954	101.694	Mojiagou	Kayue	Settlement	National Bureau of Cultural Relics, Zhongguo wenwu dituji: Qinghai fence (Cultural Relics Atlas of China: Qinghai) (Wenwu chubanshe, 1996).	17511906	407.51
36.4369	101.714	Huashuwan	Kayue	Burial	National Bureau of Cultural Relics, Zhongguo wenwu dituji: Qinghai fence (Cultural Relics Atlas of China: Qinghai) (Wenwu chubanshe, 1996).	22670	1391.2
36.45	101.698	Jiangtaipo	Kayue	Burial	National Bureau of Cultural Relics, Zhongguo wenwu dituji: Qinghai fence (Cultural Relics Atlas of China: Qinghai) (Wenwu chubanshe, 1996).	988902	1036.62
36.2515	101.689	Tukang	Kayue	Settlement	National Bureau of Cultural Relics, Zhongguo wenwu dituji: Qinghai fence (Cultural Relics Atlas of China: Qinghai) (Wenwu chubanshe, 1996).	3330	3222.81
36.6235	101.398	Longyiliang	Kayue	Settlement	National Bureau of Cultural Relics, Zhongguo wenwu dituji: Qinghai fence (Cultural Relics Atlas of China: Qinghai) (Wenwu chubanshe, 1996).	10581.5	280.679
36.6252	101.435	Zhuanzui	Kayue	Settlement	National Bureau of Cultural Relics, Zhongguo wenwu dituji: Qinghai fence (Cultural Relics Atlas of China: Qinghai) (Wenwu chubanshe, 1996).	12954.5	1794.1
36.6237	101.478	Xiamashen	Kayue	Settlement	National Bureau of Cultural Relics, Zhongguo wenwu dituji: Qinghai fence (Cultural Relics Atlas of China: Qinghai) (Wenwu chubanshe, 1996).	33869628	4213.21
35.6678	102.072	Lehejia	Bronze age	Settlement	National Bureau of Cultural Relics, Zhongguo wenwu dituji: Qinghai fence (Cultural Relics Atlas of China: Qinghai) (Wenwu chubanshe, 1996).	12180.5	19962.8
35.6704	102.067	Lehejiaxi	Bronze age	Settlement	National Bureau of Cultural Relics, Zhongguo wenwu dituji: Qinghai fence (Cultural Relics Atlas of China: Qinghai) (Wenwu chubanshe, 1996).	37365	20209.5
35.6758	102.073	Lehejiabei	Bronze age	Settlement	National Bureau of Cultural Relics, Zhongguo wenwu dituji: Qinghai fence (Cultural Relics Atlas of China: Qinghai) (Wenwu chubanshe, 1996).	21540	19272.3
36.9182	98.5147	Hedongcundongbei	Nuomuhong	Settlement	National Bureau of Cultural Relics, Zhongguo wenwu dituji: Qinghai fence (Cultural Relics Atlas of China: Qinghai) (Wenwu chubanshe, 1996).	114308	5805.2
36.9129	98.4843	Dongtai(Wulan)	Nuomuhong	Settlement	National Bureau of Cultural Relics, Zhongguo wenwu dituji: Qinghai fence (Cultural Relics Atlas of China: Qinghai) (Wenwu chubanshe, 1996).	81146.5	4946.04
36.9245	98.4964	Dongtaibei	Nuomuhong	Settlement	National Bureau of Cultural Relics, Zhongguo wenwu dituji: Qinghai fence (Cultural Relics Atlas of China: Qinghai) (Wenwu chubanshe, 1996).	83745	4041.22
36.9137	98.5117	Heduodongcunxi	Nuomuhong	Settlement	National Bureau of Cultural Relics, Zhongguo wenwu dituji: Qinghai fence (Cultural Relics Atlas of China: Qinghai) (Wenwu chubanshe, 1996).	15892	6179.95
36.9861	98.5138	Gangliang	Nuomuhong	Settlement	National Bureau of Cultural Relics, Zhongguo wenwu dituji: Qinghai fence (Cultural Relics Atlas of China: Qinghai) (Wenwu chubanshe, 1996).	512088	760.138
36.9947	98.5272	Xiazaba	Nuomuhong	Settlement	National Bureau of Cultural Relics, Zhongguo wenwu dituji: Qinghai fence (Cultural Relics Atlas of China: Qinghai) (Wenwu chubanshe, 1996).	8231119	796.464
36.9907	98.5396	Xiazabaxinan	Nuomuhong	Settlement	National Bureau of Cultural Relics, Zhongguo wenwu dituji: Qinghai fence (Cultural Relics Atlas of China: Qinghai) (Wenwu chubanshe, 1996).	143298	455.07
37.0087	98.5741	Zabakanyan	Nuomuhong	Settlement	National Bureau of Cultural Relics, Zhongguo wenwu dituji: Qinghai fence (Cultural Relics Atlas of China: Qinghai) (Wenwu chubanshe, 1996).	240748	24.4757
36.9976	98.5505	Ayihe	Nuomuhong	Settlement	National Bureau of Cultural Relics, Zhongguo wenwu dituji: Qinghai fence (Cultural Relics Atlas of China: Qinghai) (Wenwu chubanshe, 1996).	3257	138.031
37.368	98.9258	Chabujiageqi	Nuomuhong	Settlement	National Bureau of Cultural Relics, Zhongguo wenwu dituji: Qinghai fence (Cultural Relics Atlas of China: Qinghai) (Wenwu chubanshe, 1996).	72470928	8189.66
37.3242	98.9543	Jinquan	Nuomuhong	Settlement	National Bureau of Cultural Relics, Zhongguo wenwu dituji: Qinghai fence (Cultural Relics Atlas of China: Qinghai) (Wenwu chubanshe, 1996).	16669.5	9940.34
36.4352	98.159	Hebei(Dulan)	Nuomuhong	Settlement	National Bureau of Cultural Relics, Zhongguo wenwu dituji: Qinghai fence (Cultural Relics Atlas of China: Qinghai) (Wenwu chubanshe, 1996).	12177.5	958.462
36.0859	100.039	Hongqi	Kayue	Settlement	National Bureau of Cultural Relics, Zhongguo wenwu dituji: Qinghai fence (Cultural Relics Atlas of China: Qinghai) (Wenwu chubanshe, 1996).	3064	5745.65
36.1068	99.8718	Ningqujiala	Kayue	Settlement	National Bureau of Cultural Relics, Zhongguo wenwu dituji: Qinghai fence (Cultural Relics Atlas of China: Qinghai) (Wenwu chubanshe, 1996).	174	3832.54
35.6828	100.23	Donggodan	Majiayao_Kayue	Settlement	National Bureau of Cultural Relics, Zhongguo wenwu dituji: Qinghai fence (Cultural Relics Atlas of China: Qinghai) (Wenwu chubanshe, 1996).	9072	25698.1
35.6925	100.239	Yangqu	Majiayao_Kayue	Settlement	National Bureau of Cultural Relics, Zhongguo wenwu dituji: Qinghai fence (Cultural Relics Atlas of China: Qinghai) (Wenwu chubanshe, 1996).	1319883	25746.3
35.6842	100.248	NankangyanB	Majiayao_Kayue	Settlement	National Bureau of Cultural Relics, Zhongguo wenwu dituji: Qinghai fence (Cultural Relics Atlas of China: Qinghai) (Wenwu chubanshe, 1996).	87480.5	24272.7
35.677	100.216	Hongtupo(Xinhai)	Majiyao_Kayue	Settlement	National Bureau of Cultural Relics, Zhongguo wenwu dituji: Qinghai fence (Cultural Relics Atlas of China: Qinghai) (Wenwu chubanshe, 1996).	13533	26009.8
35.6675	100.175	Qiaoshidan	Kayue	Settlement	National Bureau of Cultural Relics, Zhongguo wenwu dituji: Qinghai fence (Cultural Relics Atlas of China: Qinghai) (Wenwu chubanshe, 1996).	110882	23508.6
35.6636	100.197	Donglapo	Kayue	Settlement	National Bureau of Cultural Relics, Zhongguo wenwu dituji: Qinghai fence (Cultural Relics Atlas of China: Qinghai) (Wenwu chubanshe, 1996).	149571	25604.5
35.7265	100.164	Jiala	Kayue	Settlement	National Bureau of Cultural Relics, Zhongguo wenwu dituji: Qinghai fence (Cultural Relics Atlas of China: Qinghai) (Wenwu chubanshe, 1996).	5142	17236.7
38.2184	100.015	Xiatangtai	Kayue	Settlement	National Bureau of Cultural Relics, Zhongguo wenwu dituji: Qinghai fence (Cultural Relics Atlas of China: Qinghai) (Wenwu chubanshe, 1996).	16341564	2586.83
38.2299	100.017	Goumi	Kayue	Settlement	National Bureau of Cultural Relics, Zhongguo wenwu dituji: Qinghai fence (Cultural Relics Atlas of China: Qinghai) (Wenwu chubanshe, 1996).	321.5	4167.28
38.2288	100.03	Hebei(Qilian)	Kayue	Settlement	National Bureau of Cultural Relics, Zhongguo wenwu dituji: Qinghai fence (Cultural Relics Atlas of China: Qinghai) (Wenwu chubanshe, 1996).	14381.5	4494.08
38.2276	100.034	Sigoukou	Kayue	Settlement	National Bureau of Cultural Relics, Zhongguo wenwu dituji: Qinghai fence (Cultural Relics Atlas of China: Qinghai) (Wenwu chubanshe, 1996).	7834.5	4290.29
38.2124	100.103	Mianshawan	Kayue	Settlement	National Bureau of Cultural Relics, Zhongguo wenwu dituji: Qinghai fence (Cultural Relics Atlas of China: Qinghai) (Wenwu chubanshe, 1996).	29673	4026.21
38.1723	100.248	Babao	Kayue	Settlement	National Bureau of Cultural Relics, Zhongguo wenwu dituji: Qinghai fence (Cultural Relics Atlas of China: Qinghai) (Wenwu chubanshe, 1996).	6321.5	4870.83
38.1666	100.342	Baishiya	Kayue	Settlement	National Bureau of Cultural Relics, Zhongguo wenwu dituji: Qinghai fence (Cultural Relics Atlas of China: Qinghai) (Wenwu chubanshe, 1996).	12922	8217.97
38.1608	100.354	Qilian	Kayue	Settlement	National Bureau of Cultural Relics, Zhongguo wenwu dituji: Qinghai fence (Cultural Relics Atlas of China: Qinghai) (Wenwu chubanshe, 1996).	1340.5	8569.64
38.1624	100.349	Ebo	Kayue	Settlement	National Bureau of Cultural Relics, Zhongguo wenwu dituji: Qinghai fence (Cultural Relics Atlas of China: Qinghai) (Wenwu chubanshe, 1996).	5356.5	8440.02
38.1611	100.365	Qingshugou	Kayue	Settlement	National Bureau of Cultural Relics, Zhongguo wenwu dituji: Qinghai fence (Cultural Relics Atlas of China: Qinghai) (Wenwu chubanshe, 1996).	14571	8311.28
38.1456	100.379	Sanjiaochengxi	Kayue	Settlement	National Bureau of Cultural Relics, Zhongguo wenwu dituji: Qinghai fence (Cultural Relics Atlas of China: Qinghai) (Wenwu chubanshe, 1996).	23303.5	5865.02
37.3099	100.123	Shaliuheqiaoxi	Qijia_Kayue	Settlement	National Bureau of Cultural Relics, Zhongguo wenwu dituji: Qinghai fence (Cultural Relics Atlas of China: Qinghai) (Wenwu chubanshe, 1996).	9172.5	13924.3
37.3251	100.136	Guncha	Kayue	Settlement	National Bureau of Cultural Relics, Zhongguo wenwu dituji: Qinghai fence (Cultural Relics Atlas of China: Qinghai) (Wenwu chubanshe, 1996).	6551.5	12085.5
37.3381	100.142	Zhakalawa	Kayue	Settlement	National Bureau of Cultural Relics, Zhongguo wenwu dituji: Qinghai fence (Cultural Relics Atlas of China: Qinghai) (Wenwu chubanshe, 1996).	41396	10507.7
37.3258	100.13	Shaliuhe	Kayue_Tangwang	Settlement	National Bureau of Cultural Relics, Zhongguo wenwu dituji: Qinghai fence (Cultural Relics Atlas of China: Qinghai) (Wenwu chubanshe, 1996).	3211.5	11845.5
37.33	100.134	Shiya	Kayue	Settlement	National Bureau of Cultural Relics, Zhongguo wenwu dituji: Qinghai fence (Cultural Relics Atlas of China: Qinghai) (Wenwu chubanshe, 1996).	33271	11362.2
36.9843	99.8031	Niaodao	Kayue	Settlement	National Bureau of Cultural Relics, Zhongguo wenwu dituji: Qinghai fence (Cultural Relics Atlas of China: Qinghai) (Wenwu chubanshe, 1996).	123153	24449.7
37.0515	99.7906	Lixindong	Kayue	Settlement	National Bureau of Cultural Relics, Zhongguo wenwu dituji: Qinghai fence (Cultural Relics Atlas of China: Qinghai) (Wenwu chubanshe, 1996).	3494.5	31787.4
37.0479	99.7711	Lixinxibei	Kayue	Settlement	National Bureau of Cultural Relics, Zhongguo wenwu dituji: Qinghai fence (Cultural Relics Atlas of China: Qinghai) (Wenwu chubanshe, 1996).	209986	29858.9
36.8991	100.983	Haiyan	Kayue	Settlement	National Bureau of Cultural Relics, Zhongguo wenwu dituji: Qinghai fence (Cultural Relics Atlas of China: Qinghai) (Wenwu chubanshe, 1996).	47283	25760.3
36.8911	100.994	Yintan	Kayue	Settlement	National Bureau of Cultural Relics, Zhongguo wenwu dituji: Qinghai fence (Cultural Relics Atlas of China: Qinghai) (Wenwu chubanshe, 1996).	9516	25690.2
36.8814	101.003	Xiaoshanpo	Kayue	Settlement	National Bureau of Cultural Relics, Zhongguo wenwu dituji: Qinghai fence (Cultural Relics Atlas of China: Qinghai) (Wenwu chubanshe, 1996).	59464.5	24409.9
36.8645	100.925	Haifeng	Kayue	Settlement	National Bureau of Cultural Relics, Zhongguo wenwu dituji: Qinghai fence (Cultural Relics Atlas of China: Qinghai) (Wenwu chubanshe, 1996).	693.5	28039.4
36.8377	101.004	Jianshezhang	Kayue	Settlement	National Bureau of Cultural Relics, Zhongguo wenwu dituji: Qinghai fence (Cultural Relics Atlas of China: Qinghai) (Wenwu chubanshe, 1996).	6320	19433.1
36.8161	101.086	Ebozhang	Kayue	Settlement	National Bureau of Cultural Relics, Zhongguo wenwu dituji: Qinghai fence (Cultural Relics Atlas of China: Qinghai) (Wenwu chubanshe, 1996).	12918.5	11729.9
36.8642	101.094	Cangkai	Kayue	Settlement	National Bureau of Cultural Relics, Zhongguo wenwu dituji: Qinghai fence (Cultural Relics Atlas of China: Qinghai) (Wenwu chubanshe, 1996).	923.5	16462.2
36.8188	101.087	Yueluoshiya	Kayue	Settlement	National Bureau of Cultural Relics, Zhongguo wenwu dituji: Qinghai fence (Cultural Relics Atlas of China: Qinghai) (Wenwu chubanshe, 1996).	110656	11903.2
36.2616	102.566	Xinzhuangpo	Tangwang	Settlement	National Bureau of Cultural Relics, Zhongguo wenwu dituji: Qinghai fence (Cultural Relics Atlas of China: Qinghai) (Wenwu chubanshe, 1996).	4954817	7497.34
36.2887	102.531	Shanchengping	Tangwang	Settlement	National Bureau of Cultural Relics, Zhongguo wenwu dituji: Qinghai fence (Cultural Relics Atlas of China: Qinghai) (Wenwu chubanshe, 1996).	25092	6821.65
36.2421	102.67	Lierbao	Machang_Tangwang	Settlement	National Bureau of Cultural Relics, Zhongguo wenwu dituji: Qinghai fence (Cultural Relics Atlas of China: Qinghai) (Wenwu chubanshe, 1996).	733	10113.6
36.2956	102.65	Caotai	Machang_Kayue	Settlement	National Bureau of Cultural Relics, Zhongguo wenwu dituji: Qinghai fence (Cultural Relics Atlas of China: Qinghai) (Wenwu chubanshe, 1996).	38986	15735.1
36.2886	102.62	Yinshan	Majiayao_Banshan_Machang_Tangwang	Settlement	National Bureau of Cultural Relics, Zhongguo wenwu dituji: Qinghai fence (Cultural Relics Atlas of China: Qinghai) (Wenwu chubanshe, 1996).	15049	13055.2
36.7455	101.774	Kangjiazhai	Kayue	Burial	National Bureau of Cultural Relics, Zhongguo wenwu dituji: Qinghai fence (Cultural Relics Atlas of China: Qinghai) (Wenwu chubanshe, 1996).	33922	9073.23
36.7593	101.776	Kangjia	Kayue	Settlement	National Bureau of Cultural Relics, Zhongguo wenwu dituji: Qinghai fence (Cultural Relics Atlas of China: Qinghai) (Wenwu chubanshe, 1996).	800058	8531.74
36.76	101.745	Shangsunjiazhai	Majiayao_Qijia_Kayue_Xindian	Settlement	National Bureau of Cultural Relics, Zhongguo wenwu dituji: Qinghai fence (Cultural Relics Atlas of China: Qinghai) (Wenwu chubanshe, 1996).	8804	5290.01
36.7735	101.745	Sigou	Qijia_Tangwang	Settlement	National Bureau of Cultural Relics, Zhongguo wenwu dituji: Qinghai fence (Cultural Relics Atlas of China: Qinghai) (Wenwu chubanshe, 1996).	350	4784.63
36.7937	101.781	Hanjiashan	Kayue	Settlement	National Bureau of Cultural Relics, Zhongguo wenwu dituji: Qinghai fence (Cultural Relics Atlas of China: Qinghai) (Wenwu chubanshe, 1996).	15443.5	9172.98
36.8053	101.782	Jiuzhuangtai	Kayue	Settlement	National Bureau of Cultural Relics, Zhongguo wenwu dituji: Qinghai fence (Cultural Relics Atlas of China: Qinghai) (Wenwu chubanshe, 1996).	46208648	9747.68
36.8148	101.774	Songjiazhuang	Kayue	Settlement	National Bureau of Cultural Relics, Zhongguo wenwu dituji: Qinghai fence (Cultural Relics Atlas of China: Qinghai) (Wenwu chubanshe, 1996).	31300.5	9703.51
36.8414	101.772	Gamiao	Kayue	Settlement	National Bureau of Cultural Relics, Zhongguo wenwu dituji: Qinghai fence (Cultural Relics Atlas of China: Qinghai) (Wenwu chubanshe, 1996).	60551.5	11006.5
36.8567	101.767	Longwangmiaotai	Kayue	Settlement	National Bureau of Cultural Relics, Zhongguo wenwu dituji: Qinghai fence (Cultural Relics Atlas of China: Qinghai) (Wenwu chubanshe, 1996).	74523	11874.8
36.8735	101.769	Baojiazhai	Kayue	Burial	National Bureau of Cultural Relics, Zhongguo wenwu dituji: Qinghai fence (Cultural Relics Atlas of China: Qinghai) (Wenwu chubanshe, 1996).	42191444	9964.14
36.8642	101.734	Huangdong	Qijia_Kayue_Han	Burial	National Bureau of Cultural Relics, Zhongguo wenwu dituji: Qinghai fence (Cultural Relics Atlas of China: Qinghai) (Wenwu chubanshe, 1996).	50205788	9392.88
36.873	101.724	Huangxi	Kayue	Settlement	National Bureau of Cultural Relics, Zhongguo wenwu dituji: Qinghai fence (Cultural Relics Atlas of China: Qinghai) (Wenwu chubanshe, 1996).	17383.5	7754.04
36.8903	101.754	Xintianbao(Datong)	Kayue	Settlement	National Bureau of Cultural Relics, Zhongguo wenwu dituji: Qinghai fence (Cultural Relics Atlas of China: Qinghai) (Wenwu chubanshe, 1996).	18013	7125.76
36.8982	101.752	Hejiazhai	Kayue	Settlement	National Bureau of Cultural Relics, Zhongguo wenwu dituji: Qinghai fence (Cultural Relics Atlas of China: Qinghai) (Wenwu chubanshe, 1996).	33	6052.68
36.8679	101.697	Pinglebei	Kayue	Settlement	National Bureau of Cultural Relics, Zhongguo wenwu dituji: Qinghai fence (Cultural Relics Atlas of China: Qinghai) (Wenwu chubanshe, 1996).	11333	7005.76
36.9073	101.68	Shanchengtai	Kayue	Settlement	National Bureau of Cultural Relics, Zhongguo wenwu dituji: Qinghai fence (Cultural Relics Atlas of China: Qinghai) (Wenwu chubanshe, 1996).	2169969	1226.11
36.9739	101.75	Caizikou	Kayue	Settlement	National Bureau of Cultural Relics, Zhongguo wenwu dituji: Qinghai fence (Cultural Relics Atlas of China: Qinghai) (Wenwu chubanshe, 1996).	40329.5	165.054
36.9787	101.741	Longyankou	Kayue	Settlement	National Bureau of Cultural Relics, Zhongguo wenwu dituji: Qinghai fence (Cultural Relics Atlas of China: Qinghai) (Wenwu chubanshe, 1996).	1234422	1026.41
36.9627	101.728	Ajiabao	Majiayao_Han	Settlement	National Bureau of Cultural Relics, Zhongguo wenwu dituji: Qinghai fence (Cultural Relics Atlas of China: Qinghai) (Wenwu chubanshe, 1996).	198	868.091
36.9758	101.71	Manitai	Kayue_Tangwang	Settlement	National Bureau of Cultural Relics, Zhongguo wenwu dituji: Qinghai fence (Cultural Relics Atlas of China: Qinghai) (Wenwu chubanshe, 1996).	24444.5	2663.41
37.0024	101.741	Maoercipo	Kayue	Settlement	National Bureau of Cultural Relics, Zhongguo wenwu dituji: Qinghai fence (Cultural Relics Atlas of China: Qinghai) (Wenwu chubanshe, 1996).	24147	3237.37
37.0111	101.739	Taizi(Datong)	Kayue	Settlement	National Bureau of Cultural Relics, Zhongguo wenwu dituji: Qinghai fence (Cultural Relics Atlas of China: Qinghai) (Wenwu chubanshe, 1996).	115517	2334.26
37.0183	101.752	Yuandunzi	Kayue	Burial	National Bureau of Cultural Relics, Zhongguo wenwu dituji: Qinghai fence (Cultural Relics Atlas of China: Qinghai) (Wenwu chubanshe, 1996).	6.64893e+06	2239.41
37.0336	101.805	Yuantai	Kayue	Settlement	National Bureau of Cultural Relics, Zhongguo wenwu dituji: Qinghai fence (Cultural Relics Atlas of China: Qinghai) (Wenwu chubanshe, 1996).	2944	718.627
37.0742	101.833	Tianjiagou	Kayue	Burial	National Bureau of Cultural Relics, Zhongguo wenwu dituji: Qinghai fence (Cultural Relics Atlas of China: Qinghai) (Wenwu chubanshe, 1996).	10770.5	3963.22
37.0928	101.804	Liushuikou	Kayue_Tangwang	Burial	National Bureau of Cultural Relics, Zhongguo wenwu dituji: Qinghai fence (Cultural Relics Atlas of China: Qinghai) (Wenwu chubanshe, 1996).	8849	1636.25
37.0791	101.698	Dongzhuang(大通)	Kayue	Settlement	National Bureau of Cultural Relics, Zhongguo wenwu dituji: Qinghai fence (Cultural Relics Atlas of China: Qinghai) (Wenwu chubanshe, 1996).	68.5	1989.36
37.0637	101.657	Sibiliang	Kayue	Settlement	National Bureau of Cultural Relics, Zhongguo wenwu dituji: Qinghai fence (Cultural Relics Atlas of China: Qinghai) (Wenwu chubanshe, 1996).	687.5	2758.93
37.0456	101.66	Wangzhuangdong	Kayue	Settlement	National Bureau of Cultural Relics, Zhongguo wenwu dituji: Qinghai fence (Cultural Relics Atlas of China: Qinghai) (Wenwu chubanshe, 1996).	6.49493e+06	826.789
37.0484	101.646	Wangzhuang	Kayue	Burial	National Bureau of Cultural Relics, Zhongguo wenwu dituji: Qinghai fence (Cultural Relics Atlas of China: Qinghai) (Wenwu chubanshe, 1996).	1866	2313.39
37.0413	101.613	Shangjianba	Kayue	Settlement	National Bureau of Cultural Relics, Zhongguo wenwu dituji: Qinghai fence (Cultural Relics Atlas of China: Qinghai) (Wenwu chubanshe, 1996).	55514900	4199.7
37.0264	101.609	Shangjiuzhuang	Kayue	Settlement	National Bureau of Cultural Relics, Zhongguo wenwu dituji: Qinghai fence (Cultural Relics Atlas of China: Qinghai) (Wenwu chubanshe, 1996).	16417212	2827.47
36.9985	101.614	Yebatai	Kayue	Settlement	National Bureau of Cultural Relics, Zhongguo wenwu dituji: Qinghai fence (Cultural Relics Atlas of China: Qinghai) (Wenwu chubanshe, 1996).	551246720	284.241
37.013	101.581	Miaotai	Kayue	Burial	National Bureau of Cultural Relics, Zhongguo wenwu dituji: Qinghai fence (Cultural Relics Atlas of China: Qinghai) (Wenwu chubanshe, 1996).	1.34637e+06	3842.52
36.9715	101.591	Hetanzhuang	Kayue	Settlement	National Bureau of Cultural Relics, Zhongguo wenwu dituji: Qinghai fence (Cultural Relics Atlas of China: Qinghai) (Wenwu chubanshe, 1996).	4937.5	344.645
36.9852	101.65	Benkangtan	Kayue	Settlement	National Bureau of Cultural Relics, Zhongguo wenwu dituji: Qinghai fence (Cultural Relics Atlas of China: Qinghai) (Wenwu chubanshe, 1996).	3044	2369.11
36.964	101.647	Qiaoergou	Kayue	Settlement	National Bureau of Cultural Relics, Zhongguo wenwu dituji: Qinghai fence (Cultural Relics Atlas of China: Qinghai) (Wenwu chubanshe, 1996).	37075.5	116.47
36.9479	101.622	Gangou	Kayue	Settlement	National Bureau of Cultural Relics, Zhongguo wenwu dituji: Qinghai fence (Cultural Relics Atlas of China: Qinghai) (Wenwu chubanshe, 1996).	700481088	62.2659
36.9743	101.686	Xiangyang	Kayue	Settlement	National Bureau of Cultural Relics, Zhongguo wenwu dituji: Qinghai fence (Cultural Relics Atlas of China: Qinghai) (Wenwu chubanshe, 1996).	4984	1236.94
36.9208	101.674	Kouzizhuang	Kayue	Settlement	National Bureau of Cultural Relics, Zhongguo wenwu dituji: Qinghai fence (Cultural Relics Atlas of China: Qinghai) (Wenwu chubanshe, 1996).	9164966	388.085
36.8791	101.655	Shangchai	Kayue	Settlement	National Bureau of Cultural Relics, Zhongguo wenwu dituji: Qinghai fence (Cultural Relics Atlas of China: Qinghai) (Wenwu chubanshe, 1996).	3545	3701.31
36.8791	101.642	Gulupo	Kayue	Settlement	National Bureau of Cultural Relics, Zhongguo wenwu dituji: Qinghai fence (Cultural Relics Atlas of China: Qinghai) (Wenwu chubanshe, 1996).	52319236	3056.31
36.8422	101.71	Yangpogen(Datong)	Kayue	Settlement	National Bureau of Cultural Relics, Zhongguo wenwu dituji: Qinghai fence (Cultural Relics Atlas of China: Qinghai) (Wenwu chubanshe, 1996).	31935538	6425.81
36.8424	101.699	Wangmiaotai	Kayue	Settlement	National Bureau of Cultural Relics, Zhongguo wenwu dituji: Qinghai fence (Cultural Relics Atlas of China: Qinghai) (Wenwu chubanshe, 1996).	51704	6027.77
36.8252	101.709	Xiaozhaixibei	Kayue	Settlement	National Bureau of Cultural Relics, Zhongguo wenwu dituji: Qinghai fence (Cultural Relics Atlas of China: Qinghai) (Wenwu chubanshe, 1996).	9665	4335.3
36.8208	101.698	Xiaozhai	Kayue	Settlement	National Bureau of Cultural Relics, Zhongguo wenwu dituji: Qinghai fence (Cultural Relics Atlas of China: Qinghai) (Wenwu chubanshe, 1996).	32313	3172.42
36.8181	101.678	Shancheng	Kayue_Xindian	Settlement	National Bureau of Cultural Relics, Zhongguo wenwu dituji: Qinghai fence (Cultural Relics Atlas of China: Qinghai) (Wenwu chubanshe, 1996).	88823.5	2276.91
36.8127	101.638	Sujiabao	Kayue	Settlement	National Bureau of Cultural Relics, Zhongguo wenwu dituji: Qinghai fence (Cultural Relics Atlas of China: Qinghai) (Wenwu chubanshe, 1996).	209040	2650.57
36.8235	101.621	Ganshuwan	Kayue	Settlement	National Bureau of Cultural Relics, Zhongguo wenwu dituji: Qinghai fence (Cultural Relics Atlas of China: Qinghai) (Wenwu chubanshe, 1996).	83239	2141.55
36.8387	101.596	Sujia(Sujia)	Kayue	Burial	National Bureau of Cultural Relics, Zhongguo wenwu dituji: Qinghai fence (Cultural Relics Atlas of China: Qinghai) (Wenwu chubanshe, 1996).	36274.5	2130.6
36.829	101.585	Gangchong	Kayue	Burial	National Bureau of Cultural Relics, Zhongguo wenwu dituji: Qinghai fence (Cultural Relics Atlas of China: Qinghai) (Wenwu chubanshe, 1996).	55007360	1965.66
36.9226	101.695	Shangguan(Datong)	Kayue	Settlement	National Bureau of Cultural Relics, Zhongguo wenwu dituji: Qinghai fence (Cultural Relics Atlas of China: Qinghai) (Wenwu chubanshe, 1996).	1.85677e+06	210.632
36.9875	101.533	Qianercun	Kayue	Settlement	National Bureau of Cultural Relics, Zhongguo wenwu dituji: Qinghai fence (Cultural Relics Atlas of China: Qinghai) (Wenwu chubanshe, 1996).	12121	3303.72
37.0136	101.555	Xiahezhong	Kayue	Settlement	National Bureau of Cultural Relics, Zhongguo wenwu dituji: Qinghai fence (Cultural Relics Atlas of China: Qinghai) (Wenwu chubanshe, 1996).	2548.5	6393.05
37.0192	101.457	Xunbutai	Kayue	Settlement	National Bureau of Cultural Relics, Zhongguo wenwu dituji: Qinghai fence (Cultural Relics Atlas of China: Qinghai) (Wenwu chubanshe, 1996).	28386288	1747.85
37.0575	101.498	Tawa(Datong)	Kayue	Settlement	National Bureau of Cultural Relics, Zhongguo wenwu dituji: Qinghai fence (Cultural Relics Atlas of China: Qinghai) (Wenwu chubanshe, 1996).	160008	1329.68
37.0686	101.509	Zhangjiazhuang	Kayue	Settlement	National Bureau of Cultural Relics, Zhongguo wenwu dituji: Qinghai fence (Cultural Relics Atlas of China: Qinghai) (Wenwu chubanshe, 1996).	139000	1721.88
37.0679	101.528	Yangpozhuang	Kayue	Settlement	National Bureau of Cultural Relics, Zhongguo wenwu dituji: Qinghai fence (Cultural Relics Atlas of China: Qinghai) (Wenwu chubanshe, 1996).	164836	364.491
37.0635	101.545	Yejiazhuang	Kayue	Settlement	National Bureau of Cultural Relics, Zhongguo wenwu dituji: Qinghai fence (Cultural Relics Atlas of China: Qinghai) (Wenwu chubanshe, 1996).	19679.5	1245.29
37.0598	101.56	Shangyagen	Kayue_Han	Settlement	National Bureau of Cultural Relics, Zhongguo wenwu dituji: Qinghai fence (Cultural Relics Atlas of China: Qinghai) (Wenwu chubanshe, 1996).	11351	2609.92
37.0691	101.565	Shabatu	Kayue_Tangwang	Settlement	National Bureau of Cultural Relics, Zhongguo wenwu dituji: Qinghai fence (Cultural Relics Atlas of China: Qinghai) (Wenwu chubanshe, 1996).	22502.5	1914.79
37.0715	101.485	Longwogazhuang	Kayue	Settlement	National Bureau of Cultural Relics, Zhongguo wenwu dituji: Qinghai fence (Cultural Relics Atlas of China: Qinghai) (Wenwu chubanshe, 1996).	14608	3744.51
37.0666	101.418	Xiakuan	Kayue_Tangwang	Settlement	National Bureau of Cultural Relics, Zhongguo wenwu dituji: Qinghai fence (Cultural Relics Atlas of China: Qinghai) (Wenwu chubanshe, 1996).	18829368	1644.9
37.0694	101.408	Zhongzhuang(大通)	Kayue	Settlement	National Bureau of Cultural Relics, Zhongguo wenwu dituji: Qinghai fence (Cultural Relics Atlas of China: Qinghai) (Wenwu chubanshe, 1996).	9609.5	524.397
37.084	101.451	Hejiazhuang	Kayue	Settlement	National Bureau of Cultural Relics, Zhongguo wenwu dituji: Qinghai fence (Cultural Relics Atlas of China: Qinghai) (Wenwu chubanshe, 1996).	26184	2966.78
37.0889	101.468	Lushun	Kayue_Tangwang	Burial	National Bureau of Cultural Relics, Zhongguo wenwu dituji: Qinghai fence (Cultural Relics Atlas of China: Qinghai) (Wenwu chubanshe, 1996).	6461	3793.73
37.1086	101.497	Machangcun	Kayue	Settlement	National Bureau of Cultural Relics, Zhongguo wenwu dituji: Qinghai fence (Cultural Relics Atlas of China: Qinghai) (Wenwu chubanshe, 1996).	6.71381e+06	3494.46
37.1213	101.504	Wayaotan	Kayue	Settlement	National Bureau of Cultural Relics, Zhongguo wenwu dituji: Qinghai fence (Cultural Relics Atlas of China: Qinghai) (Wenwu chubanshe, 1996).	119263	2319.63
37.1207	101.516	Shuicaotan	Kayue	Settlement	National Bureau of Cultural Relics, Zhongguo wenwu dituji: Qinghai fence (Cultural Relics Atlas of China: Qinghai) (Wenwu chubanshe, 1996).	231776	3222.48
37.1232	101.577	Baoku	Kayue	Settlement	National Bureau of Cultural Relics, Zhongguo wenwu dituji: Qinghai fence (Cultural Relics Atlas of China: Qinghai) (Wenwu chubanshe, 1996).	12	2131.29
37.0199	101.568	Quanerwan	Kayue	Burial	National Bureau of Cultural Relics, Zhongguo wenwu dituji: Qinghai fence (Cultural Relics Atlas of China: Qinghai) (Wenwu chubanshe, 1996).	4258	5635.1
37.0344	101.562	Shangsizui	Kayue	Settlement	National Bureau of Cultural Relics, Zhongguo wenwu dituji: Qinghai fence (Cultural Relics Atlas of China: Qinghai) (Wenwu chubanshe, 1996).	32677	5668.58
35.7085	102.544	Suhusa	Kayue	Burial	National Bureau of Cultural Relics, Zhongguo wenwu dituji: Qinghai fence (Cultural Relics Atlas of China: Qinghai) (Wenwu chubanshe, 1996).	4728.5	5450.64
37.4059	98.7183	Ashizhahekou	Kayue	Settlement	National Bureau of Cultural Relics, Zhongguo wenwu dituji: Qinghai fence (Cultural Relics Atlas of China: Qinghai) (Wenwu chubanshe, 1996).	510657120	269.496
36.5823	100.224	Haergantai	Kayue	Settlement	National Bureau of Cultural Relics, Zhongguo wenwu dituji: Qinghai fence (Cultural Relics Atlas of China: Qinghai) (Wenwu chubanshe, 1996).	1100946432	272.834
36.3235	102.385	Yangpo(Ledu)	Kayue	Settlement	National Bureau of Cultural Relics, Zhongguo wenwu dituji: Qinghai fence (Cultural Relics Atlas of China: Qinghai) (Wenwu chubanshe, 1996).	1439654272	445.987
31.0866	80.5582	Jiagazi	Early metal age	Burial	National Bureau of Cultural Relics, Zhongguo wenwu dituji: Qinghai fence (Cultural Relics Atlas of China: Qinghai) (Wenwu chubanshe, 1996).	93304.5	16207.2
33.8086	95.6778	Pukagongma	Bronze age	Burial	National Bureau of Cultural Relics, Zhongguo wenwu dituji: Qinghai fence (Cultural Relics Atlas of China: Qinghai) (Wenwu chubanshe, 1996).	6501.5	4034.11
33.0417	97.1894	Gala	Bronze age	Settlement	National Bureau of Cultural Relics, Zhongguo wenwu dituji: Qinghai fence (Cultural Relics Atlas of China: Qinghai) (Wenwu chubanshe, 1996).	14068	3366.29
30.8961	101.932	Haneyi	Neolithic_Bronze age	Settlement	National Bureau of Cultural Relics, Zhongguo wenwu dituji: Qinghai fence (Cultural Relics Atlas of China: Qinghai) (Wenwu chubanshe, 1996).	24112.5	2946.87
31.2637	102.08	Jinchuan site complex	Neolithic_Bronze age	Settlement	National Bureau of Cultural Relics, Zhongguo wenwu dituji: Qinghai fence (Cultural Relics Atlas of China: Qinghai) (Wenwu chubanshe, 1996).	7051	4601.22
30.1035	102.189	Zhuangshangcun	Neolithic to Warring State	Settlement	National Bureau of Cultural Relics, Zhongguo wenwu dituji: Qinghai fence (Cultural Relics Atlas of China: Qinghai) (Wenwu chubanshe, 1996).	2713	4521.86
30.1777	102.178	Sheliancun	Shang to Warring State	Settlement	National Bureau of Cultural Relics, Zhongguo wenwu dituji: Qinghai fence (Cultural Relics Atlas of China: Qinghai) (Wenwu chubanshe, 1996).	28077.5	1863.29
30.2281	102.217	Weishecun	Shang to Warring State	Settlement	National Bureau of Cultural Relics, Zhongguo wenwu dituji: Qinghai fence (Cultural Relics Atlas of China: Qinghai) (Wenwu chubanshe, 1996).	849831	3590.43
30.3683	102.281	Tangbacun	Shang to Warring State	Settlement	National Bureau of Cultural Relics, Zhongguo wenwu dituji: Qinghai fence (Cultural Relics Atlas of China: Qinghai) (Wenwu chubanshe, 1996).	6119	2798.44
30.0317	102.178	Taziping	Shang to Warring State	Settlement	National Bureau of Cultural Relics, Zhongguo wenwu dituji: Qinghai fence (Cultural Relics Atlas of China: Qinghai) (Wenwu chubanshe, 1996).	144096	2660.03
30.0331	102.217	Sigaba	Neolithic to Tang	Settlement	National Bureau of Cultural Relics, Zhongguo wenwu dituji: Qinghai fence (Cultural Relics Atlas of China: Qinghai) (Wenwu chubanshe, 1996).	1.07485e+06	6392.12
29.9976	102.186	Pingshang	Shang to Warring State	Settlement	National Bureau of Cultural Relics, Zhongguo wenwu dituji: Qinghai fence (Cultural Relics Atlas of China: Qinghai) (Wenwu chubanshe, 1996).	5748.5	2539.61
29.9561	102.208	Xiaozali	Shang to Warring State	Settlement	National Bureau of Cultural Relics, Zhongguo wenwu dituji: Qinghai fence (Cultural Relics Atlas of China: Qinghai) (Wenwu chubanshe, 1996).	5261	3426.02
30.0147	99.1176	Zhajinding	Warring State to Han	Burial	National Bureau of Cultural Relics, Zhongguo wenwu dituji: Qinghai fence (Cultural Relics Atlas of China: Qinghai) (Wenwu chubanshe, 1996).	7414.5	8065.11
29.1369	101.507	Tanggu	Warring State to Han	Burial	National Bureau of Cultural Relics, Zhongguo wenwu dituji: Qinghai fence (Cultural Relics Atlas of China: Qinghai) (Wenwu chubanshe, 1996).	322120	13489.8
30.1301	100.997	Gala	Qin to Han	Burial	National Bureau of Cultural Relics, Zhongguo wenwu dituji: Qinghai fence (Cultural Relics Atlas of China: Qinghai) (Wenwu chubanshe, 1996).	6.54586e+06	1018.08
31.3914	100.651	Chengxi	Warring State	Burial	National Bureau of Cultural Relics, Zhongguo wenwu dituji: Qinghai fence (Cultural Relics Atlas of China: Qinghai) (Wenwu chubanshe, 1996).	23735	2918.69
31.3795	98.8971	Gexue	Shang to Zhou	Settlement	National Bureau of Cultural Relics, Zhongguo wenwu dituji: Qinghai fence (Cultural Relics Atlas of China: Qinghai) (Wenwu chubanshe, 1996).	9260	1712.04
31.3807	98.8941	Gexue	Warring State to Han	Burial	National Bureau of Cultural Relics, Zhongguo wenwu dituji: Qinghai fence (Cultural Relics Atlas of China: Qinghai) (Wenwu chubanshe, 1996).	925865	1473.06
31.3367	103.487	Zhaodian	Spring and Autumn	Burial	National Bureau of Cultural Relics, Zhongguo wenwu dituji: Qinghai fence (Cultural Relics Atlas of China: Qinghai) (Wenwu chubanshe, 1996).	10823.5	2719.85
31.391	103.504	Tuyushan	Warring State to Han	Burial	National Bureau of Cultural Relics, Zhongguo wenwu dituji: Qinghai fence (Cultural Relics Atlas of China: Qinghai) (Wenwu chubanshe, 1996).	5470.5	3985.53
31.6636	100.247	Kashahu	Bronze age	Burial	National Bureau of Cultural Relics, Zhongguo wenwu dituji: Qinghai fence (Cultural Relics Atlas of China: Qinghai) (Wenwu chubanshe, 1996).	8352	4670.56
31.4306	100.684	Chengzhong	Shang to Spring and Autumn	Burial	National Bureau of Cultural Relics, Zhongguo wenwu dituji: Qinghai fence (Cultural Relics Atlas of China: Qinghai) (Wenwu chubanshe, 1996).	517193	8977.88
31.6687	98.6713	Lage	Warring State	Burial	National Bureau of Cultural Relics, Zhongguo wenwu dituji: Qinghai fence (Cultural Relics Atlas of China: Qinghai) (Wenwu chubanshe, 1996).	18734.5	3451.54
31.5961	98.6268	Lage	Warring State to Han	Burial	National Bureau of Cultural Relics, Zhongguo wenwu dituji: Qinghai fence (Cultural Relics Atlas of China: Qinghai) (Wenwu chubanshe, 1996).	89423.5	942.736
31.7955	101.084	Shibozhai	Shang to Zhou	Settlement	National Bureau of Cultural Relics, Zhongguo wenwu dituji: Qinghai fence (Cultural Relics Atlas of China: Qinghai) (Wenwu chubanshe, 1996).	181954	3121.19
31.8011	101.058	Xiaguzhai	Shang to Zhou	Settlement	National Bureau of Cultural Relics, Zhongguo wenwu dituji: Qinghai fence (Cultural Relics Atlas of China: Qinghai) (Wenwu chubanshe, 1996).	12402.5	4006.01
31.7526	101.425	Tunmuduo	Shang to Zhou	Settlement	National Bureau of Cultural Relics, Zhongguo wenwu dituji: Qinghai fence (Cultural Relics Atlas of China: Qinghai) (Wenwu chubanshe, 1996).	8017.5	2066.02
32.3802	100.811	Diezhai	Shang to Zhou	Settlement	National Bureau of Cultural Relics, Zhongguo wenwu dituji: Qinghai fence (Cultural Relics Atlas of China: Qinghai) (Wenwu chubanshe, 1996).	6913.5	6745.22
32.3861	100.811	Jila	Shang to Zhou	Settlement	National Bureau of Cultural Relics, Zhongguo wenwu dituji: Qinghai fence (Cultural Relics Atlas of China: Qinghai) (Wenwu chubanshe, 1996).	81595.5	7489.87
32.3425	101.217	Bukangmuda	Shang to Zhou	Settlement	National Bureau of Cultural Relics, Zhongguo wenwu dituji: Qinghai fence (Cultural Relics Atlas of China: Qinghai) (Wenwu chubanshe, 1996).	224232	13889.6
32.3897	101.118	Danmukezhai	Shang to Zhou	Settlement	National Bureau of Cultural Relics, Zhongguo wenwu dituji: Qinghai fence (Cultural Relics Atlas of China: Qinghai) (Wenwu chubanshe, 1996).	35165	11517.7
32.4074	101.081	Xiayan	Shang to Zhou	Settlement	National Bureau of Cultural Relics, Zhongguo wenwu dituji: Qinghai fence (Cultural Relics Atlas of China: Qinghai) (Wenwu chubanshe, 1996).	8313.5	7161.48
32.4821	101.034	Mandiheizhai	Shang to Zhou	Settlement	National Bureau of Cultural Relics, Zhongguo wenwu dituji: Qinghai fence (Cultural Relics Atlas of China: Qinghai) (Wenwu chubanshe, 1996).	5360.5	2366.33
32.499	101.04	Pecun site	Shang to Zhou	Settlement	National Bureau of Cultural Relics, Zhongguo wenwu dituji: Qinghai fence (Cultural Relics Atlas of China: Qinghai) (Wenwu chubanshe, 1996).	4258	2439.78
31.5582	103.417	Tonghua	Warring State to Han	Burial	National Bureau of Cultural Relics, Zhongguo wenwu dituji: Qinghai fence (Cultural Relics Atlas of China: Qinghai) (Wenwu chubanshe, 1996).	103225	8737.45
31.5684	103.405	Daping	Warring State to Han	Burial	National Bureau of Cultural Relics, Zhongguo wenwu dituji: Qinghai fence (Cultural Relics Atlas of China: Qinghai) (Wenwu chubanshe, 1996).	2763	7529.76
31.5854	103.434	Maben	Warring State to Han	Burial	National Bureau of Cultural Relics, Zhongguo wenwu dituji: Qinghai fence (Cultural Relics Atlas of China: Qinghai) (Wenwu chubanshe, 1996).	21028.5	9717.37
31.466	103.556	Yangling	Warring State to Han	Burial	National Bureau of Cultural Relics, Zhongguo wenwu dituji: Qinghai fence (Cultural Relics Atlas of China: Qinghai) (Wenwu chubanshe, 1996).	1283	7743.44
31.523	103.561	Wujihei	Warring State to Han	Burial	National Bureau of Cultural Relics, Zhongguo wenwu dituji: Qinghai fence (Cultural Relics Atlas of China: Qinghai) (Wenwu chubanshe, 1996).	1568	11815.3
31.537	103.678	Muto	Warring State	Burial	National Bureau of Cultural Relics, Zhongguo wenwu dituji: Qinghai fence (Cultural Relics Atlas of China: Qinghai) (Wenwu chubanshe, 1996).	5	5056.1
31.5851	103.535	Tuobu	Warring State to Han	Burial	National Bureau of Cultural Relics, Zhongguo wenwu dituji: Qinghai fence (Cultural Relics Atlas of China: Qinghai) (Wenwu chubanshe, 1996).	27880	16348.1
31.6468	103.811	Shigu	Warring State to Han	Burial	National Bureau of Cultural Relics, Zhongguo wenwu dituji: Qinghai fence (Cultural Relics Atlas of China: Qinghai) (Wenwu chubanshe, 1996).	9917	3880.03
31.6551	103.816	Zongqu	Warring State to Han	Burial	National Bureau of Cultural Relics, Zhongguo wenwu dituji: Qinghai fence (Cultural Relics Atlas of China: Qinghai) (Wenwu chubanshe, 1996).	10756.5	3977.53
31.6586	103.852	Maliangping	Warring State to Han	Burial	National Bureau of Cultural Relics, Zhongguo wenwu dituji: Qinghai fence (Cultural Relics Atlas of China: Qinghai) (Wenwu chubanshe, 1996).	206276	1416.94
31.6596	103.816	Yingpanshan	Warring State to Han	Burial	National Bureau of Cultural Relics, Zhongguo wenwu dituji: Qinghai fence (Cultural Relics Atlas of China: Qinghai) (Wenwu chubanshe, 1996).	1237	4375.06
31.6597	103.851	Maliangping	Neolithic to Bronze age	Settlement	National Bureau of Cultural Relics, Zhongguo wenwu dituji: Qinghai fence (Cultural Relics Atlas of China: Qinghai) (Wenwu chubanshe, 1996).	206276	1538.33
31.7964	103.531	Rongwo	Warring State to Han	Burial	National Bureau of Cultural Relics, Zhongguo wenwu dituji: Qinghai fence (Cultural Relics Atlas of China: Qinghai) (Wenwu chubanshe, 1996).	4178	18578.6
31.799	103.547	Hexinbaxi	Warring State to Han	Burial	National Bureau of Cultural Relics, Zhongguo wenwu dituji: Qinghai fence (Cultural Relics Atlas of China: Qinghai) (Wenwu chubanshe, 1996).	24618.5	18589.3
31.8005	103.555	Hexinba	Spring and Autumn to Warring State	Burial	National Bureau of Cultural Relics, Zhongguo wenwu dituji: Qinghai fence (Cultural Relics Atlas of China: Qinghai) (Wenwu chubanshe, 1996).	30407096	18639.8
30.818	101.92	Pujiaoding	Bronze_age	Settlement	National Bureau of Cultural Relics, Zhongguo wenwu dituji: Qinghai fence (Cultural Relics Atlas of China: Qinghai) (Wenwu chubanshe, 1996).	8437875712	44.1487
31.6319	103.843	Leshi	Bronze_age to Han	Settlement	National Bureau of Cultural Relics, Zhongguo wenwu dituji: Qinghai fence (Cultural Relics Atlas of China: Qinghai) (Wenwu chubanshe, 1996).	521894336	159.553
31.662	99.8062	Jililong	Bronze_age	Burial	National Bureau of Cultural Relics, Zhongguo wenwu dituji: Qinghai fence (Cultural Relics Atlas of China: Qinghai) (Wenwu chubanshe, 1996).	204146096	290.02
32.0456	101.998	Konglong	Bronze age	Settlement	National Bureau of Cultural Relics, Zhongguo wenwu dituji: Qinghai fence (Cultural Relics Atlas of China: Qinghai) (Wenwu chubanshe, 1996).	7550597120	266.624
31.6801	79.8019	Gelintang	Early metal age	Burial	Sichuan University Center for Tibetan Studies, Sichuan University Department of Archaeology, Bureau of Cultural Relics of Tibet Autonomous Region, Piyang Dongga yizhi kaogubaogao (Excavation reports of the Piyang Dongga site) (Sichuan renmin chubanshe, 2008).	3214.5	22502.5
31.676	79.8031	Sasongtang	Early metal age	Burial	Sichuan University Center for Tibetan Studies, Sichuan University Department of Archaeology, Bureau of Cultural Relics of Tibet Autonomous Region, Piyang Dongga yizhi kaogubaogao (Excavation reports of the Piyang Dongga site) (Sichuan renmin chubanshe, 2008).	81609.5	22832.8
31.5664	79.8121	Gebusailu	Early metal age	Burial	Sichuan University Center for Tibetan Studies, Sichuan University Department of Archaeology, TAR Bureau of Cultural Relics, Ngari Bureau of Culture, Broadcasting and Television, Xizang Zhadaxian Gebusailu mudi diaochabaogao (Survey in Gebulusai cemetery in Zanda County, TAR). Kaogu 6, 39–44 (2001).	74457.5	33626.2
31.0723	97.2	Redilong	Early metal age	Burial	Sichuan University Unpublished Data	307412	10881
31.6731	79.784	Jiwen	Early metal age	Settlement	Sichuan University Unpublished Data	5.24181e+06	24493.1
31.6664	79.7821	Ribo(site)	Early metal age	Settlement	Sichuan University Unpublished Data	34760	25294.2
31.6675	79.7841	Ribo(cemetery)	Early metal age	Burial	Sichuan University Unpublished Data	16811.5	25036.9
31.6743	79.7845	Jiwen(cemetery)	Early metal age	Burial	Sichuan University Unpublished Data	5.24181e+06	24348.7
31.6773	79.7931	Ribagang	Early metal age	Settlement	Sichuan University Unpublished Data	22738662	23418.6
31.6795	79.7906	Kaji	Early metal age	Burial	Sichuan University Unpublished Data	263460	23385.8
31.6895	79.7991	Zhabu	Early metal age	Settlement	Sichuan University Unpublished Data	37651	21777.7
31.6844	79.7978	Quedangaqiong(site)	Early metal age	Settlement	Sichuan University Unpublished Data	53837	22372.7
31.6868	79.7987	Quedangaqiong(cemetery)	Early metal age	Burial	Sichuan University Unpublished Data	63027	22076.7
31.6832	79.7971	Guozha(site)	Early metal age	Settlement	Sichuan University Unpublished Data	2230124	22543.9
31.6838	79.7971	Guozha(cemetery)	Early metal age	Burial	Sichuan University Unpublished Data	2.23573e+06	22484.3
31.6874	79.8046	Saruo	Early metal age	Settlement	Sichuan University Unpublished Data	42970.5	21575.6
31.6857	79.8049	Lenggatang	Early metal age	Burial	Sichuan University Unpublished Data	54361	21724.4
31.6844	79.8193	Zhabu(cemetery)	Early metal age	Burial	Sichuan University Unpublished Data	51534	20800.2
31.6692	79.827	Langbuqin	Early metal age	Burial	Sichuan University Unpublished Data	40209	21746
31.1115	80.6699	Qusongguo	Early metal age	Burial	Sichuan_University Unpublished Data	20951	14950
29.3522	91.1223	Changguogou	Early metal age	Settlement	Tang, L., Lu, H., Song, J., Wangdue, S., Chen, X., Zhang, Z., ... & Spengler III, R. N. (2021). The transition to a barley-dominant cultivation system in Tibet: First millennium BC archaeobotanical evidence from Bangga. Journal of Anthropological Archaeology, 61, 101242.	3228.5	3711.55
29.179	91.7876	Bangtangbu	Early metal age	Settlement	Tang, L., Lu, H., Song, J., Wangdue, S., Chen, X., Zhang, Z., ... & Spengler III, R. N. (2021). The transition to a barley-dominant cultivation system in Tibet: First millennium BC archaeobotanical evidence from Bangga. Journal of Anthropological Archaeology, 61, 101242.	421382784	239.482
29.2307	91.7592	Jisa	Early metal age	Burial	Xizang Institute of Cultural Relics Preservation, Sichuan University Department of History, Shannan Bureau of Cultural Relics. (2022). Xizang naidongxian jiesa shishi mudi fajue jianbao （Excavation report of the stone-cist cemetery in Jiesa, Naidong County）. Xizang wenwukaogu yanjiu 4, 41-52.	3211.5	3406.93
31.4962	79.7991	Sangdalongguo	Early metal age	Burial	Xizang Institute of Cultural Relics Preservation， Zhada Bureau of Cultural Relics, Ali Bureau of Cultural Relics. (2023). Xizang zhadaxian sangdalongguo mudi fajuejianbao (Exavation report of Sangdalonguo cemetery in Zhada County). Kaogu 12, 3-26.	749148	41580.4
31.3397	79.7837	Unpublished Bronze Age burial	Early metal age	Burial	Xizang Institute of Cultural Relics Preservation Unpublished Data	5143	45169.1
32.2131	81.238	Unpublished cave site	Stone age	Settlement	Xizang Institute of Cultural Relics Preservation Unpublished Data	9051.5	42755.1
31.8163	90.0052	Zhajiongema	Early metal age	Settlement	Xizang Institute of Cultural Relics Preservation Unpublished Data	149552	31259.5
31.1615	80.6496	Zeben	Stone age	Settlement	National Bureau of Cultural Relics, Zhongguo wenwu dituji: Xizang zizhiqu fence (Cultural Relics Atlas of China: TAR) (Wenwu chubanshe, 2010).	90227	8070.16
31.15	80.716	Naqia	Early metal age	Burial	National Bureau of Cultural Relics, Zhongguo wenwu dituji: Xizang zizhiqu fence (Cultural Relics Atlas of China: TAR) (Wenwu chubanshe, 2010).	2051.5	11813.5
31.1405	80.6619	Chakuer	Early metal age	Burial	National Bureau of Cultural Relics, Zhongguo wenwu dituji: Xizang zizhiqu fence (Cultural Relics Atlas of China: TAR) (Wenwu chubanshe, 2010).	13211	11107.6
31.1442	80.7223	Latuo	Early metal age	Burial	National Bureau of Cultural Relics, Zhongguo wenwu dituji: Xizang zizhiqu fence (Cultural Relics Atlas of China: TAR) (Wenwu chubanshe, 2010).	7072	12153
30.9638	81.3077	Zongduo	Early metal age	Burial	National Bureau of Cultural Relics, Zhongguo wenwu dituji: Xizang zizhiqu fence (Cultural Relics Atlas of China: TAR) (Wenwu chubanshe, 2010).	6462.5	3162.3
30.7468	80.9268	Jianima	Early metal age	Standing_stone	National Bureau of Cultural Relics, Zhongguo wenwu dituji: Xizang zizhiqu fence (Cultural Relics Atlas of China: TAR) (Wenwu chubanshe, 2010).	7182	44590.2
30.394	80.9233	Jiaoru	Early metal age	Standing_stone	National Bureau of Cultural Relics, Zhongguo wenwu dituji: Xizang zizhiqu fence (Cultural Relics Atlas of China: TAR) (Wenwu chubanshe, 2010).	165.5	57822.4
29.4439	87.0659	Buma	Early metal age	Burial	National Bureau of Cultural Relics, Zhongguo wenwu dituji: Xizang zizhiqu fence (Cultural Relics Atlas of China: TAR) (Wenwu chubanshe, 2010).	297.5	6860.53
29.4319	87.1584	Paga	Early metal age	Burial	National Bureau of Cultural Relics, Zhongguo wenwu dituji: Xizang zizhiqu fence (Cultural Relics Atlas of China: TAR) (Wenwu chubanshe, 2010).	3372.5	5222.19
28.8512	87.3094	Jiacuola	Early metal age	Settlement	National Bureau of Cultural Relics, Zhongguo wenwu dituji: Xizang zizhiqu fence (Cultural Relics Atlas of China: TAR) (Wenwu chubanshe, 2010).	16616456	8200.09
28.4697	87.736	Dalarong	Early metal age	Settlement	National Bureau of Cultural Relics, Zhongguo wenwu dituji: Xizang zizhiqu fence (Cultural Relics Atlas of China: TAR) (Wenwu chubanshe, 2010).	11672.5	27179.6
31.1428	88.6209	Qibulonggou	Early metal age	Burial	National Bureau of Cultural Relics, Zhongguo wenwu dituji: Xizang zizhiqu fence (Cultural Relics Atlas of China: TAR) (Wenwu chubanshe, 2010).	6160.5	16639.9
30.7763	90.8723	Zhaxidao	Early metal age	Rock_art	National Bureau of Cultural Relics, Zhongguo wenwu dituji: Xizang zizhiqu fence (Cultural Relics Atlas of China: TAR) (Wenwu chubanshe, 2010).	9638	13049.3
30.6229	90.2732	Qiduoshan	Early metal age	Rock_art	National Bureau of Cultural Relics, Zhongguo wenwu dituji: Xizang zizhiqu fence (Cultural Relics Atlas of China: TAR) (Wenwu chubanshe, 2010).	6361.5	17547.5
29.7372	90.8271	Gachong	Early metal age	Settlement	National Bureau of Cultural Relics, Zhongguo wenwu dituji: Xizang zizhiqu fence (Cultural Relics Atlas of China: TAR) (Wenwu chubanshe, 2010).	5506.5	4836.4
29.8846	91.7963	Yiqi	Early metal age	Settlement	National Bureau of Cultural Relics, Zhongguo wenwu dituji: Xizang zizhiqu fence (Cultural Relics Atlas of China: TAR) (Wenwu chubanshe, 2010).	1162	192.378
29.6118	90.9724	Dalongcha	Early metal age	Settlement	National Bureau of Cultural Relics, Zhongguo wenwu dituji: Xizang zizhiqu fence (Cultural Relics Atlas of China: TAR) (Wenwu chubanshe, 2010).	1977408	3246.5
29.0364	92.3473	Wujianguru	Early metal age	Burial	National Bureau of Cultural Relics, Zhongguo wenwu dituji: Xizang zizhiqu fence (Cultural Relics Atlas of China: TAR) (Wenwu chubanshe, 2010).	327670	3685.21
28.9929	91.0942	Zhangdaningbu	Early metal age	Burial	National Bureau of Cultural Relics, Zhongguo wenwu dituji: Xizang zizhiqu fence (Cultural Relics Atlas of China: TAR) (Wenwu chubanshe, 2010).	44120	1133.19
28.8175	90.6833	Rouzha	Early metal age	Megalith	National Bureau of Cultural Relics, Zhongguo wenwu dituji: Xizang zizhiqu fence (Cultural Relics Atlas of China: TAR) (Wenwu chubanshe, 2010).	184495	1204
28.7959	91.1465	Chajiagou	Early metal age	Burial	National Bureau of Cultural Relics, Zhongguo wenwu dituji: Xizang zizhiqu fence (Cultural Relics Atlas of China: TAR) (Wenwu chubanshe, 2010).	32938.5	24614.7
28.4402	92.6322	Manidang	Early metal age	Burial	National Bureau of Cultural Relics, Zhongguo wenwu dituji: Xizang zizhiqu fence (Cultural Relics Atlas of China: TAR) (Wenwu chubanshe, 2010).	3260.5	29892
28.5265	92.9716	Nierong	Early metal age	Burial	National Bureau of Cultural Relics, Zhongguo wenwu dituji: Xizang zizhiqu fence (Cultural Relics Atlas of China: TAR) (Wenwu chubanshe, 2010).	6072	15990
28.5041	93.1847	Kujiuta	Early metal age	Burial	National Bureau of Cultural Relics, Zhongguo wenwu dituji: Xizang zizhiqu fence (Cultural Relics Atlas of China: TAR) (Wenwu chubanshe, 2010).	283752	9040.6
29.2894	89.7612	Jialaquxia	Early metal age	Burial	National Bureau of Cultural Relics, Zhongguo wenwu dituji: Xizang zizhiqu fence (Cultural Relics Atlas of China: TAR) (Wenwu chubanshe, 2010).	40964.5	6084.19
30.8394	97.3306	Jiangqin	Stone age	Settlement	National Bureau of Cultural Relics, Zhongguo wenwu dituji: Xizang zizhiqu fence (Cultural Relics Atlas of China: TAR) (Wenwu chubanshe, 2010).	12416.5	2216.91
29.9385	96.6609	Senge	Early metal age	Burial	National Bureau of Cultural Relics, Zhongguo wenwu dituji: Xizang zizhiqu fence (Cultural Relics Atlas of China: TAR) (Wenwu chubanshe, 2010).	1.13201e+06	57008.1
30.7691	97.3694	Chanaxiu	Early metal age	Burial	National Bureau of Cultural Relics, Zhongguo wenwu dituji: Xizang zizhiqu fence (Cultural Relics Atlas of China: TAR) (Wenwu chubanshe, 2010).	18546	7236.93
30.0772	95.5859	Kading	Early metal age	Settlement	National Bureau of Cultural Relics, Zhongguo wenwu dituji: Xizang zizhiqu fence (Cultural Relics Atlas of China: TAR) (Wenwu chubanshe, 2010).	7926	2645.04
29.4777	94.5325	Palagang	Early Metal Age	Burial	National Bureau of Cultural Relics, Zhongguo wenwu dituji: Xizang zizhiqu fence (Cultural Relics Atlas of China: TAR) (Wenwu chubanshe, 2010).	8101.5	1994.36
31.3632	96.8641	Mozhong	Early metal age	Burial	National Bureau of Cultural Relics, Zhongguo wenwu dituji: Xizang zizhiqu fence (Cultural Relics Atlas of China: TAR) (Wenwu chubanshe, 2010).	1119165	621.056
29.3827	98.804	Jiangre	Early metal age	Burial	National Bureau of Cultural Relics, Zhongguo wenwu dituji: Xizang zizhiqu fence (Cultural Relics Atlas of China: TAR) (Wenwu chubanshe, 2010).	4134.5	6781.95
31.0186	98.24	Xiangpi	Early metal age	Burial	National Bureau of Cultural Relics, Zhongguo wenwu dituji: Xizang zizhiqu fence (Cultural Relics Atlas of China: TAR) (Wenwu chubanshe, 2010).	936	15141.2
33.0911	80.3138	Lubuhu	Early metal age	Rock_art	National Bureau of Cultural Relics, Zhongguo wenwu dituji: Xizang zizhiqu fence (Cultural Relics Atlas of China: TAR) (Wenwu chubanshe, 2010).	10319	4981.88
33.0823	80.1719	Zuoyonghu	Early metal age	Rock_art	National Bureau of Cultural Relics, Zhongguo wenwu dituji: Xizang zizhiqu fence (Cultural Relics Atlas of China: TAR) (Wenwu chubanshe, 2010).	10158.5	3139.07
33.4162	79.1889	Xiaqulong	Early metal age	Rock_art	National Bureau of Cultural Relics, Zhongguo wenwu dituji: Xizang zizhiqu fence (Cultural Relics Atlas of China: TAR) (Wenwu chubanshe, 2010).	51630.5	645.341
31.4687	79.6723	Kaerpu	Early metal age	Settlement	National Bureau of Cultural Relics, Zhongguo wenwu dituji: Xizang zizhiqu fence (Cultural Relics Atlas of China: TAR) (Wenwu chubanshe, 2010).	90180	53037.5
31.6907	79.8257	Angzhabu	Early metal age	Settlement	National Bureau of Cultural Relics, Zhongguo wenwu dituji: Xizang zizhiqu fence (Cultural Relics Atlas of China: TAR) (Wenwu chubanshe, 2010).	10380	19718.7
31.6735	79.8323	Longbugou	Early metal age	Burial	National Bureau of Cultural Relics, Zhongguo wenwu dituji: Xizang zizhiqu fence (Cultural Relics Atlas of China: TAR) (Wenwu chubanshe, 2010).	36920.5	20935.1
31.6724	79.8331	Xinka	Early metal age	Settlement	National Bureau of Cultural Relics, Zhongguo wenwu dituji: Xizang zizhiqu fence (Cultural Relics Atlas of China: TAR) (Wenwu chubanshe, 2010).	26204662	20996.7
33.0676	80.3489	Ridong	Early metal age	Burial	National Bureau of Cultural Relics, Zhongguo wenwu dituji: Xizang zizhiqu fence (Cultural Relics Atlas of China: TAR) (Wenwu chubanshe, 2010).	5878.5	4816.01
32.8014	82.1471	Mentu	Early metal age	Burial	National Bureau of Cultural Relics, Zhongguo wenwu dituji: Xizang zizhiqu fence (Cultural Relics Atlas of China: TAR) (Wenwu chubanshe, 2010).	54665	32569.9
31.718	79.7576	Seninggou_	Early metal age	Rock_art	National Bureau of Cultural Relics, Zhongguo wenwu dituji: Xizang zizhiqu fence (Cultural Relics Atlas of China: TAR) (Wenwu chubanshe, 2010).	295365	22913.8
31.5545	79.5943	Sagang	Early metal age	Rock_art	National Bureau of Cultural Relics, Zhongguo wenwu dituji: Xizang zizhiqu fence (Cultural Relics Atlas of China: TAR) (Wenwu chubanshe, 2010).	28179	50431.4
31.6777	80.1696	Duorang	Early metal age	Settlement	National Bureau of Cultural Relics, Zhongguo wenwu dituji: Xizang zizhiqu fence (Cultural Relics Atlas of China: TAR) (Wenwu chubanshe, 2010).	32415.5	2421.94
31.7699	88.392	Jiangzha	Early metal age	Settlement	National Bureau of Cultural Relics, Zhongguo wenwu dituji: Xizang zizhiqu fence (Cultural Relics Atlas of China: TAR) (Wenwu chubanshe, 2010).	62321	20376.3
33.0728	86.5038	Qiongzong	Early metal age	Settlement	National Bureau of Cultural Relics, Zhongguo wenwu dituji: Xizang zizhiqu fence (Cultural Relics Atlas of China: TAR) (Wenwu chubanshe, 2010).	2.04666e+06	1772.04
33.0122	86.6996	Jialinshan	Early metal age	Rock_art	National Bureau of Cultural Relics, Zhongguo wenwu dituji: Xizang zizhiqu fence (Cultural Relics Atlas of China: TAR) (Wenwu chubanshe, 2010).	27846	11749.9
31.7681	94.6713	Junxiong	Early metal age	Rock_art	National Bureau of Cultural Relics, Zhongguo wenwu dituji: Xizang zizhiqu fence (Cultural Relics Atlas of China: TAR) (Wenwu chubanshe, 2010).	3060.5	14103.4
32.3383	97.4114	Nairuoshan	Early metal age	Burial	National Bureau of Cultural Relics, Zhongguo wenwu dituji: Xizang zizhiqu fence (Cultural Relics Atlas of China: TAR) (Wenwu chubanshe, 2010).	104458	7426.01
31.431	96.8112	Jiangre	Early metal age	Burial	National Bureau of Cultural Relics, Zhongguo wenwu dituji: Xizang zizhiqu fence (Cultural Relics Atlas of China: TAR) (Wenwu chubanshe, 2010).	13030	399.718
29.3441	91.7236	Qinba	Early metal age	Settlement	National Bureau of Cultural Relics, Zhongguo wenwu dituji: Xizang zizhiqu fence (Cultural Relics Atlas of China: TAR) (Wenwu chubanshe, 2010).	6074189312	157.837
30.1723	91.3485	Jiare	Early metal age	Rock art	National Bureau of Cultural Relics, Zhongguo wenwu dituji: Xizang zizhiqu fence (Cultural Relics Atlas of China: TAR) (Wenwu chubanshe, 2010).	4354669056	131.284
31.237	98.8558	Yatong	Kayue	Settlement	National Bureau of Cultural Relics, Zhongguo wenwu dituji: Xizang zizhiqu fence (Cultural Relics Atlas of China: TAR) (Wenwu chubanshe, 2010).	6831090176	486.517
33.3597	79.7029	Alonggou	Early metal age	Burial	National Bureau of Cultural Relics, Zhongguo wenwu dituji: Xizang zizhiqu fence (Cultural Relics Atlas of China: TAR) (Wenwu chubanshe, 2010).	224424944	2142.79
29.3961	97.7964	Xialinka	Early metal age	Burial	National Bureau of Cultural Relics, Zhongguo wenwu dituji: Xizang zizhiqu fence (Cultural Relics Atlas of China: TAR) (Wenwu chubanshe, 2010).	37159524	22248.7
31.1295	80.6414	Gumujiamu	Early metal age	Burial	Chinese Academy of Social Science, Tibetan Autonomous Region Cultural Relic and Conservation Institute, Ngari Bureau of Relics, Zanda Bureau of Relics, Xizang ali diqu gurujiamu mudi he quta mudi (A Report on the excavation of Dingdong site in Ali, Tibet). Kaogu 7, 29–50 (2015).	66336	11760.4
31.4803	79.7881	Quta	Early metal age	Burial	Chinese Academy of Social Science, Tibetan Autonomous Region Cultural Relic and Conservation Institute, Ngari Bureau of Relics, Zanda Bureau of Relics, Xizang ali diqu gurujiamu mudi he quta mudi (A Report on the excavation of Dingdong site in Ali, Tibet). Kaogu 7, 29–50 (2015).	35155.5	43973.1
36.8	101.733	Changning	Banshan_Qijia_Kayue_Han	Settlement	Wang, Y. (2017). Identifying the beginnings of Sheep Husbandry in Westen China (Doctoral dissertation, University of Cambridge).	189192	4821.58
30.0656	95.5956	Lapo	Stone age	Settlement	Wang, Y., Gao, Y., Yang, J., Tan, Y., Shargan, W., Zhang, S., & Yang, X. (2021). New evidence for early human habitation in the Nyingchi Region, Southeast Tibetan Plateau. The Holocene, 31(2), 240-246.	716979	1370.02
29.5684	94.4706	NCC-P2	Early metal age	Settlement	Wang, Y., Gao, Y., Yang, J., Tan, Y., Shargan, W., Zhang, S., & Yang, X. (2021). New evidence for early human habitation in the Nyingchi Region, Southeast Tibetan Plateau. The Holocene, 31(2), 240-246.	22881	3434.23
29.6604	94.3767	Jialama	Early metal age	Settlement	Wang, Y., Gao, Y., Yang, J., Tan, Y., Shargan, W., Zhang, S., & Yang, X. (2021). New evidence for early human habitation in the Nyingchi Region, Southeast Tibetan Plateau. The Holocene, 31(2), 240-246.	9727.5	1789.34
29.5739	94.4645	Linzhi	Early metal age	Settlement	Wang, Y., Gao, Y., Yang, J., Tan, Y., Shargan, W., Zhang, S., & Yang, X. (2021). New evidence for early human habitation in the Nyingchi Region, Southeast Tibetan Plateau. The Holocene, 31(2), 240-246.	2591	2976.49
30.0762	95.5783	Jiamuka	Early metal age	Settlement	Wang, Y., Gao, Y., Yang, J., Tan, Y., Shargan, W., Zhang, S., & Yang, X. (2021). New evidence for early human habitation in the Nyingchi Region, Southeast Tibetan Plateau. The Holocene, 31(2), 240-246.	43973.5	2590.72
29.4576	94.4815	Liding(site)	Stone age	Settlement	Wang, Y., Gao, Y., Yang, J., Tan, Y., Shargan, W., Zhang, S., & Yang, X. (2021). New evidence for early human habitation in the Nyingchi Region, Southeast Tibetan Plateau. The Holocene, 31(2), 240-246.	12545	2083.03
29.4565	94.483	Liding(cemetery)	Early metal age	Burial	Wang, Y., Gao, Y., Yang, J., Tan, Y., Shargan, W., Zhang, S., & Yang, X. (2021). New evidence for early human habitation in the Nyingchi Region, Southeast Tibetan Plateau. The Holocene, 31(2), 240-246.	4773	2203.36
29.6739	94.3264	Jumu	Early metal age	Settlement	Wang, Y., Gao, Y., Yang, J., Tan, Y., Shargan, W., Zhang, S., & Yang, X. (2021). New evidence for early human habitation in the Nyingchi Region, Southeast Tibetan Plateau. The Holocene, 31(2), 240-246.	14201037	1669.21
29.7479	94.1409	Dupu	Early metal age	Settlement	Wang, Y., Gao, Y., Yang, J., Tan, Y., Shargan, W., Zhang, S., & Yang, X. (2021). New evidence for early human habitation in the Nyingchi Region, Southeast Tibetan Plateau. The Holocene, 31(2), 240-246.	57558.5	5071.58
30.8447	94.8134	Changjiguo	Early metal age	Burial	Wang, Y., Gao, Y., Yang, J., Tan, Y., Shargan, W., Zhang, S., & Yang, X. (2021). New evidence for early human habitation in the Nyingchi Region, Southeast Tibetan Plateau. The Holocene, 31(2), 240-246.	8406	20695.1
30.08	95.576	Agangrong	Early metal age	Burial	H. Wang, et al.,(2023) Human genetic history on the Tibetan Plateau in the past 5100 years. Sci. Adv. 9, eadd5582 .	1467.5	3110.88
31.1449	80.6571	Khyung Lung	Early metal age	Settlement/Rock Art/Burial	Shaanxi Institute of Archaeology et al.(2019) Xizang Ali Zhadaxian qulong yizhi qionglong didian 2018niandu kaogu fajue jianbao. Kaogu yu wenwu 6, 51-65.	26.5	10389.3
31.075	80.5636	Qulong	Early metal age	Settlement	Shaanxi Institute of Archaeology et al.(2019) Xizang Ali Zhadaxian qulong yizhi qionglong didian 2018niandu kaogu fajue jianbao. Kaogu yu wenwu 6, 51-65.	241058	17709.9
27.3009	100.248	Dajucun	Bronze age	Burial	National Bureau of Cultural Relics, Zhongguo wenwu dituji: Yunnan fence (Cultural Relics Atlas of China: Yunnan) (Yunnan keji chubanshe, 2001).	1785	14406.9
27.0742	99.8901	Gezi	Bronze age	Burial	National Bureau of Cultural Relics, Zhongguo wenwu dituji: Yunnan fence (Cultural Relics Atlas of China: Yunnan) (Yunnan keji chubanshe, 2001).	17875	17495.1
26.998	99.9413	Hongyan	Bronze age	Burial	National Bureau of Cultural Relics, Zhongguo wenwu dituji: Yunnan fence (Cultural Relics Atlas of China: Yunnan) (Yunnan keji chubanshe, 2001).	40062.5	24612.1
28.5125	99.6113	Bixia	Bronze age	Burial	National Bureau of Cultural Relics, Zhongguo wenwu dituji: Yunnan fence (Cultural Relics Atlas of China: Yunnan) (Yunnan keji chubanshe, 2001).	40334.5	3406.46
28.1704	99.4238	Kexiang	Bronze age	Burial	National Bureau of Cultural Relics, Zhongguo wenwu dituji: Yunnan fence (Cultural Relics Atlas of China: Yunnan) (Yunnan keji chubanshe, 2001).	4787.5	6005.23
28.7671	98.6795	Nagu	Bronze age	Burial	National Bureau of Cultural Relics, Zhongguo wenwu dituji: Yunnan fence (Cultural Relics Atlas of China: Yunnan) (Yunnan keji chubanshe, 2001).	22833192	4616.17
28.1155	98.9255	Shidi	Bronze age	Burial	National Bureau of Cultural Relics, Zhongguo wenwu dituji: Yunnan fence (Cultural Relics Atlas of China: Yunnan) (Yunnan keji chubanshe, 2001).	16124	5584.69
28.2023	98.7934	Yongzhi	Bronze age	Burial	National Bureau of Cultural Relics, Zhongguo wenwu dituji: Yunnan fence (Cultural Relics Atlas of China: Yunnan) (Yunnan keji chubanshe, 2001).	1052820480	434.057
31.9469	90.848	Butaxiongqu	Early metal age	Burial	Z. Zhang et al. (2015). Xizang Budaxiongqu shishimu dongwuyicun jiandingfenxi.Zangxuexuekan 1, 1-18.	8788	25170.4
29.3438	87.8297	Kuoxiong	Early metal age	Settlement	Zhang, Y., Gao, Y., Yang, J., Wang, Y., Wang, Y., Sun, Q., ... & Yang, X. (2022). Patterns in pottery use reveal different adaptive strategies between lower and higher altitude regions on the Tibetan Plateau: Chemical evidence from pottery residues. Journal of Archaeological Science, 138, 105544.	15204.5	8259.63
