# Supplementary material for: Geospatial modelling of farmer–herder interactions maps cultural geography of Bronze and Iron Age Tibet, 3600–2200 BP
Source: Sci Rep. 2024 Feb 2;14:2010. doi: 10.1038/s41598-023-50556-9 (PMC10837149; doi:10.1038/s41598-023-50556-9)
Supplement: Supplementary file 3 — Supplementary Information 3. [file 41598_2023_50556_MOESM3_ESM.xlsx]

## Sheet: Sheet1
# This is the master table for the social network analysis that documents the presence and absence of ceramic morphological attributes from 26 archaeological sites in Tibet. The information was collected from published archaeological excavation and survey reports.
	Black_paint	Red_paint	Surface_polish	Red_slip	Grey_slip	Black_slip	body_turquoise_decoration	body_bronze_pedal_decoration	Zoomorphic_motif	S_shape_motif	Fret_motif	Zigzag_motif	Whirlpool_motif	Circle_motif	Parallel_line_motif	Triangle_motif	Diamond_motif	Polygon_motif	Basket_motif	Carving line	Impression	Pointed_impression	Body_coil_appplication	Corded	Rim_coil_application	Rim_impression	Geometric_hollowed_out	Knob	Animal_knob	High_ring_base	Low_ring_base	Flat_base	Pointed_base	Rounded_base	Carving_base	Mat_impressed_base	Feet	Four_handle	Three_handle	Double_handle	Single_handle	Handle_lug	Bod_lug	Handle_Coil	Handle_rim	Handle_upperbody	Handle_lower_body	Oval_mouth	Round_mouth
Qugong	0	0	1	0	0	1	0	0	0	0	0	1	0	1	1	1	1	1	1	1	1	1	1	0	0	1	1	1	1	1	1	1	0	1	1	0	0	0	0	1	1	0	1	0	1	1	0	0	1
Changguogou	0	0	1	0	0	1	0	0	0	0	0	1	0	1	1	1	1	1	1	1	1	1	1	0	0	1	1	1	1	1	1	1	0	1	1	0	0	0	0	1	1	0	1	0	1	1	0	0	1
Bangga	0	0	1	0	1	1	0	0	0	0	0	1	0	0	1	0	0	0	0	1	0	1	1	0	1	0	0	0	0	0	0	0	0	1	0	0	0	0	0	0	1	0	1	1	1	1	0	0	1
Jiaritang	0	0	0	0	0	1	0	0	0	0	0	1	0	0	1	0	0	1	0	1	1	1	1	1	0	1	0	0	0	1	0	0	0	0	0	0	0	0	0	0	0	0	1	0	0	0	0	0	0
Huangjiazhai	0	0	1	0	0	0	0	0	0	0	0	0	0	0	1	0	0	0	0	1	0	0	1	1	1	0	0	1	0	0	1	1	0	0	0	0	0	0	0	1	0	0	0	0	1	0	0	0	1
Shangbanzhuwa	0	1	1	1	1	0	0	0	1	0	0	1	0	0	1	0	0	0	0	1	0	0	1	1	1	0	0	1	0	0	1	1	0	0	0	0	1	0	0	1	1	0	0	0	1	1	0	0	1
Banzhuwa	1	0	1	1	1	0	0	0	0	0	0	1	0	0	1	1	0	0	0	1	0	0	1	1	1	0	0	1	0	0	1	1	0	0	0	0	0	0	0	1	1	0	0	0	1	1	0	0	1
Suhusa	1	0	1	0	1	0	0	0	0	1	0	1	0	1	1	1	1	0	0	1	0	0	1	1	1	0	0	1	0	0	1	1	0	0	0	0	0	0	0	1	1	0	1	0	1	1	1	0	1
Shanpingtai	1	0	1	1	0	0	0	0	0	0	0	1	0	0	1	0	0	0	0	1	0	0	1	1	1	1	0	1	0	0	1	1	0	0	0	0	0	0	0	1	1	0	1	0	1	1	1	1	1
Dalitaliha	1	1	0	1	1	1	0	0	0	0	0	1	0	1	1	0	0	0	1	1	1	1	1	0	0	1	0	0	0	1	1	1	0	0	0	1	0	1	0	1	1	0	1	0	1	1	1	0	1
Panjialiang	0	0	1	1	0	0	0	0	0	0	0	0	0	0	1	0	0	0	0	0	0	1	1	0	0	1	0	1	0	0	1	1	0	0	0	0	0	1	0	1	0	0	0	1	1	1	0	0	1
Dahuazhongzhuang	0	0	1	1	1	1	0	0	0	0	0	1	0	0	1	0	0	0	0	1	0	0	1	0	0	0	0	0	0	0	1	1	0	0	0	1	0	0	0	1	1	0	0	0	1	0	0	0	1
Pukar Gongma	0	0	0	0	0	0	0	0	0	0	0	1	0	1	1	1	0	0	0	1	0	0	0	0	0	0	0	0	0	0	0	1	0	0	0	0	0	0	0	1	0	0	0	0	1	0	0	0	1
Shidaqiu	0	0	0	0	0	0	0	0	0	0	0	0	0	0	0	0	0	0	0	0	0	0	0	1	0	0	0	1	0	0	1	1	0	1	0	1	0	0	0	1	1	0	0	0	1	1	0	0	1
Ashaonao	0	0	0	0	0	0	0	0	0	0	0	0	0	0	1	0	0	0	0	1	0	0	0	1	0	0	0	0	0	0	0	1	0	0	0	0	0	0	0	0	0	0	0	0	0	0	0	0	1
Zhajinding	0	0	1	0	0	0	0	1	0	0	0	0	0	1	1	1	0	0	0	1	0	1	1	0	0	0	0	0	0	1	1	1	0	0	0	0	0	0	0	1	1	0	0	0	1	0	0	1	1
Jililong	0	0	1	0	0	0	0	1	0	0	0	0	1	0	1	0	0	0	0	1	1	1	0	0	0	0	0	0	0	1	0	1	0	0	0	0	0	0	0	1	1	0	1	0	1	1	1	1	1
Galazong	0	0	1	0	0	0	1	0	0	0	0	0	1	1	1	0	0	0	0	1	0	0	0	0	0	0	0	0	0	0	0	1	0	0	0	0	0	0	0	1	0	0	0	0	1	0	0	1	1
Yingpanshan	0	0	1	0	0	1	0	0	0	0	0	1	1	1	1	0	0	0	0	1	1	1	0	0	0	0	0	1	0	1	1	1	1	1	0	0	0	0	0	1	1	0	1	0	1	1	0	0	1
Haneyi	0	0	1	0	0	1	0	0	0	0	0	0	0	0	1	0	0	0	0	1	1	1	1	1	0	0	0	1	0	1	1	1	0	1	0	0	0	0	0	1	1	0	1	0	1	1	0	1	1
Chuvthag	0	1	1	0	0	0	0	0	0	0	1	1	0	0	1	1	0	0	0	1	1	0	1	1	1	0	0	0	0	0	0	0	0	1	0	0	0	0	0	1	1	1	0	1	1	1	0	0	1
Gepaseru	0	1	0	0	0	0	0	0	0	0	0	1	0	0	1	1	1	1	0	1	1	1	0	1	0	0	0	0	0	0	0	0	0	1	0	0	0	0	0	1	1	0	0	0	1	1	0	0	1
Piyang_dongga	0	0	1	0	0	0	0	0	0	0	1	1	0	0	1	1	0	0	0	1	1	1	0	1	0	0	1	1	0	0	0	0	0	1	0	0	0	0	0	1	1	0	0	0	1	1	1	0	1
Shidi	0	0	0	0	0	1	0	0	0	0	0	0	1	0	1	0	0	0	0	1	0	0	0	0	0	0	0	1	0	0	0	1	0	0	0	0	0	0	0	1	1	0	0	0	1	0	0	1	0
Yongzhi	0	0	0	0	0	1	0	0	0	0	0	0	1	0	1	1	0	0	0	1	0	1	0	1	0	0	0	0	0	0	0	1	0	0	0	0	0	0	1	1	1	0	0	0	1	0	0	0	1
Nagu	0	0	1	0	0	1	0	0	0	0	0	0	0	0	1	0	1	0	0	1	0	1	0	1	0	0	0	0	0	0	0	1	0	0	0	0	0	0	0	1	1	0	0	0	1	0	0	1	1
[truncated: 2 more columns]
