# Supplementary material for: Geospatial modelling of farmer–herder interactions maps cultural geography of Bronze and Iron Age Tibet, 3600–2200 BP
Source: Sci Rep. 2024 Feb 2;14:2010. doi: 10.1038/s41598-023-50556-9 (PMC10837149; doi:10.1038/s41598-023-50556-9)
Supplement: Supplementary file 4 — Supplementary Information 4. [file 41598_2023_50556_MOESM4_ESM.xls]

## Sheet: jaccard
#The Jaccard Index was scaled from 0 to 1.
	Qugong	Changguogou	Bangga	Jiaritang	Huangjiazhai	Shangbanzhuwa	Banzhuwa	Suhusa	Shanpingtai	Dalitaliha	Panjialiang	Dahuazhongzhuang	Pukagongma	Shidaqiu	Ashaonao	Zhajinding	Jililong	Galazong	Yingpanshan	Haneyi	Chuvthag	Gepaseru	Phiyang-Dungkar	Shidi	Yongzhi	Nagu
Qugong	1	1	0.627450980392157	0.617021276595745	0.6	0.614035087719298	0.634615384615385	0.666666666666667	0.636363636363636	0.686274509803922	0.62	0.62	0.595744680851064	0.588235294117647	0.537037037037037	0.652173913043478	0.627450980392157	0.574074074074074	0.731707317073171	0.714285714285714	0.614035087719298	0.652173913043478	0.659574468085106	0.576923076923077	0.596153846153846	0.612244897959184
Changguogou	1	1	0.627450980392157	0.617021276595745	0.6	0.614035087719298	0.634615384615385	0.666666666666667	0.636363636363636	0.686274509803922	0.62	0.62	0.595744680851064	0.588235294117647	0.537037037037037	0.652173913043478	0.627450980392157	0.574074074074074	0.731707317073171	0.714285714285714	0.614035087719298	0.652173913043478	0.659574468085106	0.576923076923077	0.596153846153846	0.612244897959184
Bangga	0.627451	0.627450980392157	1	0.594594594594595	0.594594594594595	0.634146341463415	0.641025641025641	0.636363636363636	0.622222222222222	0.62	0.6	0.647058823529412	0.567567567567568	0.560975609756098	0.542857142857143	0.595238095238095	0.609756097560976	0.560975609756098	0.65	0.657894736842105	0.685714285714286	0.615384615384615	0.625	0.564102564102564	0.58974358974359	0.611111111111111
Jiaritang	0.617021	0.617021276595745	0.594594594594595	1	0.555555555555556	0.551020408163265	0.553191489361702	0.557692307692308	0.574468085106383	0.608695652173913	0.547619047619048	0.564102564102564	0.545454545454545	0.511627906976744	0.56	0.560975609756098	0.575	0.525	0.595238095238095	0.621621621621622	0.565217391304348	0.6	0.571428571428571	0.542857142857143	0.571428571428571	0.571428571428571
Huangjiazhai	0.6	0.6	0.594594594594595	0.555555555555556	1	0.714285714285714	0.730769230769231	0.676470588235294	0.6875	0.576923076923077	0.666666666666667	0.666666666666667	0.625	0.64	0.631578947368421	0.655172413793103	0.594594594594595	0.64	0.615384615384615	0.67741935483871	0.621621621621622	0.578947368421053	0.611111111111111	0.615384615384615	0.620689655172414	0.653846153846154
Shangbanzhuwa	0.614035	0.614035087719298	0.634146341463415	0.551020408163265	0.714285714285714	1	0.814814814814815	0.710526315789474	0.722222222222222	0.64	0.648648648648649	0.709677419354839	0.594594594594595	0.628571428571429	0.571428571428571	0.619047619047619	0.595744680851064	0.585365853658537	0.630434782608696	0.658536585365854	0.658536585365854	0.619047619047619	0.627906976744186	0.58974358974359	0.595238095238095	0.615384615384615
Banzhuwa	0.634615	0.634615384615385	0.641025641025641	0.553191489361702	0.730769230769231	0.814814814814815	1	0.8	0.774193548387097	0.645833333333333	0.657142857142857	0.724137931034483	0.625	0.636363636363636	0.575757575757576	0.648648648648649	0.6	0.58974358974359	0.636363636363636	0.666666666666667	0.666666666666667	0.625	0.657894736842105	0.594594594594595	0.621621621621622	0.621621621621622
Suhusa	0.666667	0.666666666666667	0.636363636363636	0.557692307692308	0.676470588235294	0.710526315789474	0.8	1	0.75	0.66	0.608695652173913	0.65	0.621621621621622	0.609756097560976	0.560975609756098	0.642857142857143	0.617021276595745	0.590909090909091	0.652173913043478	0.659090909090909	0.638297872340426	0.622222222222222	0.651162790697674	0.577777777777778	0.6	0.619047619047619
Shanpingtai	0.636364	0.636363636363636	0.622222222222222	0.574468085106383	0.6875	0.722222222222222	0.774193548387097	0.75	1	0.666666666666667	0.657894736842105	0.657894736842105	0.585365853658537	0.615384615384615	0.564102564102564	0.627906976744186	0.642857142857143	0.595238095238095	0.638297872340426	0.692307692307692	0.625	0.591836734693878	0.636363636363636	0.6	0.58695652173913	0.625
Dalitaliha	0.686275	0.686274509803922	0.62	0.608695652173913	0.576923076923077	0.64	0.645833333333333	0.66	0.666666666666667	1	0.630434782608696	0.675	0.58695652173913	0.58	0.54	0.625	0.638297872340426	0.566037735849057	0.673913043478261	0.659574468085106	0.593220338983051	0.607843137254902	0.6	0.568627450980392	0.588235294117647	0.588235294117647
Panjialiang	0.62	0.62	0.6	0.547619047619048	0.666666666666667	0.648648648648649	0.657142857142857	0.608695652173913	0.657894736842105	0.630434782608696	1	0.636363636363636	0.575757575757576	0.612903225806452	0.548387096774194	0.628571428571429	0.6	0.588235294117647	0.619047619047619	0.648648648648649	0.58695652173913	0.568181818181818	0.595238095238095	0.571428571428571	0.578947368421053	0.6
Dahuazhongzhuang	0.62	0.62	0.647058823529412	0.564102564102564	0.666666666666667	0.709677419354839	0.724137931034483	0.65	0.657894736842105	0.675	0.636363636363636	1	0.62962962962963	0.612903225806452	0.571428571428571	0.65625	0.6	0.612903225806452	0.641025641025641	0.648648648648649	0.604651162790698	0.585365853658537	0.595238095238095	0.620689655172414	0.625	0.655172413793103
Pukagongma	0.595745	0.595744680851064	0.567567567567568	0.545454545454545	0.625	0.594594594594595	0.625	0.621621621621622	0.585365853658537	0.58695652173913	0.575757575757576	0.62962962962963	1	0.571428571428571	0.625	0.653846153846154	0.588235294117647	0.684210526315789	0.611111111111111	0.575	0.594594594594595	0.620689655172414	0.606060606060606	0.608695652173913	0.652173913043478	0.615384615384615
Shidaqiu	0.588235	0.588235294117647	0.560975609756098	0.511627906976744	0.64	0.628571428571429	0.636363636363636	0.609756097560976	0.615384615384615	0.58	0.612903225806452	0.612903225806452	0.571428571428571	1	0.565217391304348	0.583333333333333	0.578947368421053	0.5625	0.621621621621622	0.65625	0.585365853658537	0.606060606060606	0.617647058823529	0.592592592592593	0.6	0.6
Ashaonao	0.537037	0.537037037037037	0.542857142857143	0.56	0.631578947368421	0.571428571428571	0.575757575757576	0.560975609756098	0.564102564102564	0.54	0.548387096774194	0.571428571428571	0.625	0.565217391304348	1	0.566666666666667	0.5625	0.6	0.55	0.571428571428571	0.552631578947368	0.566666666666667	0.558823529411765	0.571428571428571	0.619047619047619	0.619047619047619
Zhajinding	0.652174	0.652173913043478	0.595238095238095	0.560975609756098	0.655172413793103	0.619047619047619	0.648648648648649	0.642857142857143	0.627906976744186	0.625	0.628571428571429	0.65625	0.653846153846154	0.583333333333333	0.566666666666667	1	0.7	0.666666666666667	0.657894736842105	0.696969696969697	0.6	0.6	0.609756097560976	0.612903225806452	0.645161290322581	0.678571428571429
Jililong	0.627451	0.627450980392157	0.609756097560976	0.575	0.594594594594595	0.595744680851064	0.6	0.617021276595745	0.642857142857143	0.638297872340426	0.6	0.6	0.588235294117647	0.578947368421053	0.5625	0.7	1	0.655172413793103	0.705882352941177	0.71875	0.595744680851064	0.615384615384615	0.648648648648649	0.633333333333333	0.636363636363636	0.666666666666667
Galazong	0.574074	0.574074074074074	0.560975609756098	0.525	0.64	0.585365853658537	0.58974358974359	0.590909090909091	0.595238095238095	0.566037735849057	0.588235294117647	0.612903225806452	0.684210526315789	0.5625	0.6	0.666666666666667	0.655172413793103	1	0.621621621621622	0.605263157894737	0.568181818181818	0.564102564102564	0.575	0.666666666666667	0.62962962962963	0.666666666666667
Yingpanshan	0.731707	0.731707317073171	0.65	0.595238095238095	0.615384615384615	0.630434782608696	0.636363636363636	0.652173913043478	0.638297872340426	0.673913043478261	0.619047619047619	0.641025641025641	0.611111111111111	0.621621621621622	0.55	0.657894736842105	0.705882352941177	0.621621621621622	1	0.774193548387097	0.612244897959184	0.634146341463415	0.666666666666667	0.628571428571429	0.631578947368421	0.631578947368421
Haneyi	0.714286	0.714285714285714	0.657894736842105	0.621621621621622	0.67741935483871	0.658536585365854	0.666666666666667	0.659090909090909	0.692307692307692	0.659574468085106	0.648648648648649	0.648648648648649	0.575	0.65625	0.571428571428571	0.696969696969697	0.71875	0.605263157894737	0.774193548387097	1	0.636363636363636	0.641025641025641	0.675675675675676	0.636363636363636	0.638888888888889	0.7
Chuvthag	0.614035	0.614035087719298	0.685714285714286	0.565217391304348	0.621621621621622	0.658536585365854	0.666666666666667	0.638297872340426	0.625	0.593220338983051	0.58695652173913	0.604651162790698	0.594594594594595	0.585365853658537	0.552631578947368	0.6	0.595744680851064	0.568181818181818	0.612244897959184	0.636363636363636	1	0.696969696969697	0.705882352941177	0.555555555555556	0.595238095238095	0.595238095238095
Gepaseru	0.652174	0.652173913043478	0.615384615384615	0.6	0.578947368421053	0.619047619047619	0.625	0.622222222222222	0.591836734693878	0.607843137254902	0.568181818181818	0.585365853658537	0.620689655172414	0.606060606060606	0.566666666666667	0.6	0.615384615384615	0.564102564102564	0.634146341463415	0.641025641025641	0.696969696969697	1	0.724137931034483	0.567567567567568	0.645161290322581	0.645161290322581
Phiyang-Dungkar	0.659574	0.659574468085106	0.625	0.571428571428571	0.611111111111111	0.627906976744186	0.657894736842105	0.651162790697674	0.636363636363636	0.6	0.595238095238095	0.595238095238095	0.606060606060606	0.617647058823529	0.558823529411765	0.609756097560976	0.648648648648649	0.575	0.666666666666667	0.675675675675676	0.705882352941177	0.724137931034483	1	0.578947368421053	0.628571428571429	0.628571428571429
Shidi	0.576923	0.576923076923077	0.564102564102564	0.542857142857143	0.615384615384615	0.58974358974359	0.594594594594595	0.577777777777778	0.6	0.568627450980392	0.571428571428571	0.620689655172414	0.608695652173913	0.592592592592593	0.571428571428571	0.612903225806452	0.633333333333333	0.666666666666667	0.628571428571429	0.636363636363636	0.555555555555556	0.567567567567568	0.578947368421053	1	0.681818181818182	0.681818181818182
Yongzhi	0.596154	0.596153846153846	0.58974358974359	0.571428571428571	0.620689655172414	0.595238095238095	0.621621621621622	0.6	0.58695652173913	0.588235294117647	0.578947368421053	0.625	0.652173913043478	0.6	0.619047619047619	0.645161290322581	0.636363636363636	0.62962962962963	0.631578947368421	0.638888888888889	0.595238095238095	0.645161290322581	0.628571428571429	0.681818181818182	1	0.727272727272727
Nagu	0.612245	0.612244897959184	0.611111111111111	0.571428571428571	0.653846153846154	0.615384615384615	0.621621621621622	0.619047619047619	0.625	0.588235294117647	0.6	0.655172413793103	0.615384615384615	0.6	0.619047619047619	0.678571428571429	0.666666666666667	0.666666666666667	0.631578947368421	0.7	0.595238095238095	0.645161290322581	0.628571428571429	0.681818181818182	0.727272727272727	1
