# Supplementary material for: Geospatial modelling of farmer–herder interactions maps cultural geography of Bronze and Iron Age Tibet, 3600–2200 BP
Source: Sci Rep. 2024 Feb 2;14:2010. doi: 10.1038/s41598-023-50556-9 (PMC10837149; doi:10.1038/s41598-023-50556-9)
Supplement: Supplementary file 5 — Supplementary Information 5. [file 41598_2023_50556_MOESM5_ESM.csv]

#This table contains the distance to pathways and flow value of 500 cohorts of random points and archaeological sites. This table is used in the "evaluation" R script
rdm_distance_mean	rdm_flow_mean	sites_flow_mean	sites_distance_mean	cropland_flow_mean	cropland_distance_mean	non_cropland_flow_mean	non_cropland_distance_mean
2.07E+01	12808431.26	41865405.37	8.785942063	23313361.34	6.04	62037715.2	11.7
2.15E+01	12443139.04
2.11E+01	4803347.053
2.10E+01	17082833.2
2.09E+01	7879049.627
2.07E+01	24995296.98
2.15E+01	23536551.96
2.08E+01	14679174.15
2.13E+01	18424263.01
2.26E+01	25441860.06
2.13E+01	3640343.269
2.06E+01	22408244.23
2.21E+01	15506272.67
2.07E+01	12274600.27
2.17E+01	5895639.841
2.19E+01	19143008.48
2.16E+01	20754780.34
2.14E+01	4610271.695
2.10E+01	17354133.5
2.06E+01	9344734.711
2.14E+01	4685782.208
2.18E+01	6827217.892
2.18E+01	48042823.2
2.12E+01	11526750.37
2.07E+01	22026688.96
2.09E+01	26877215.3
2.13E+01	14421652.65
2.20E+01	30168758.52
2.10E+01	12853520.61
2.09E+01	20370437.62
2.28E+01	32485095.32
2.09E+01	14938782.92
2.15E+01	10562136.26
2.17E+01	30031715.03
2.13E+01	16468575.22
2.13E+01	8010273.865
2.13E+01	9520170.584
2.06E+01	22089877.66
2.11E+01	27505246.09
2.14E+01	19797684.46
2.04E+01	8974446.85
2.03E+01	20606572.98
2.17E+01	9381360.316
2.15E+01	14536573.15
2.13E+01	25870047.56
2.12E+01	22003549.71
2.18E+01	6609537.011
2.15E+01	15283893.35
2.12E+01	18510433.52
2.16E+01	24186336.18
2.15E+01	8307652.552
2.02E+01	6955156.325
2.18E+01	23227135.44
2.12E+01	6117282.498
2.20E+01	11097684.76
2.16E+01	13134010.6
2.10E+01	4648694.953
2.07E+01	11799778.52
2.16E+01	17609139.69
2.20E+01	23906902.09
2.08E+01	7574130.508
2.08E+01	14887603.19
2.23E+01	22472397.92
2.11E+01	25173293.79
2.20E+01	12051500.53
2.20E+01	25621476.06
2.11E+01	24599972.94
2.14E+01	28294254.11
2.16E+01	13737147.25
2.19E+01	4781801.417
2.07E+01	21791030.83
2.05E+01	20409284
2.18E+01	20176958.16
2.18E+01	3006285.777
2.07E+01	19421845.83
2.23E+01	7102413.014
2.16E+01	10713752.73
2.17E+01	22466900.3
2.06E+01	15732407.53
2.17E+01	11076940.25
2.08E+01	11627906.13
2.09E+01	3949396.198
2.06E+01	30892206
2.14E+01	24508693.7
2.23E+01	17345957.98
2.21E+01	11743112.65
2.17E+01	29192660.24
2.20E+01	12582002.16
2.15E+01	12912765.66
2.19E+01	37993599.16
2.19E+01	11855602.12
2.13E+01	17282320.92
2.18E+01	19236503.6
2.24E+01	11025204.04
2.13E+01	10428739.68
2.25E+01	9678159.928
2.16E+01	10852856.72
2.21E+01	15206979.13
2.13E+01	14309706.92
2.17E+01	9282671.824
21.45501275	1.81E+07
21.28244286	3637168.322
23.62512706	7715618.883
21.05439145	17542803
21.72840721	41419112.62
21.17568951	42659629.96
21.5756556	40868370.96
22.43035851	9276885.75
21.0809596	14994069.91
21.9180801	31497929.34
22.47647524	3132312.276
21.64446262	25014103.23
21.62999279	21985711.06
21.86360389	24450682.26
21.61827061	6380053.395
21.99076885	20447750.43
22.13497165	20506868.89
21.48613985	14990156.37
21.63711449	16929582.78
20.29064669	11159095.64
21.16056288	14436922.22
20.39441534	17408538.4
20.74944351	17709180.85
21.53453827	29925851.62
21.80503562	20260707.94
22.28272237	5966175.127
21.38361742	13255712.75
21.4778555	24184278.34
21.66156069	25330893.93
21.7606666	28398265.55
21.11583121	4254797.599
21.94504252	19929341.76
20.77637671	22613365.73
21.6653113	25878003.29
21.85775427	34826504.52
22.54370624	25624635.97
21.41744517	6820873.755
21.5905104	17767111.43
21.44638572	15909197.06
21.2957352	10539259.08
21.54758716	20177296.61
21.95033225	11685803.68
21.82259592	3447343.712
21.80660183	12783195.47
20.33139468	23222911.97
20.79999319	24276877.07
21.44575996	21877375.55
21.94450277	33919251.41
22.93171276	18192421.42
20.98643237	26317976.26
21.58946701	29869689.56
21.57496477	9366217.501
21.42532268	6772718.633
20.95975858	31263039.03
21.8436846	36388923.42
20.63984921	48460743.56
21.87402332	30823281.81
19.91311451	4873029.123
21.46331416	20459870.12
21.7500688	11510624.88
20.6256403	28672625.11
20.57436009	8918543.541
20.71580726	26617948.09
21.56305602	19120544.54
23.16818378	26164761.56
20.46594821	8133697.152
20.85829902	10437155.27
21.17069921	20487345.29
21.09567999	15209228.15
20.68741082	14862108.94
20.91931029	2832444.709
21.87730619	17374737.53
21.79955803	5622694.149
21.34976178	20229918.31
22.07802907	22492075.02
19.7727693	4860521.944
20.3984088	6587912.001
20.64753949	13774324.69
21.01156556	22586855.61
21.24431567	17471794.4
20.6299008	13078618.56
21.11226777	13278629.94
22.48096758	20774843.51
21.52256565	7237736.526
21.60660266	11921806.66
20.19878682	18049220.05
22.83752742	30317506.39
21.61318783	12308826.36
21.64606447	3058849.343
22.30217821	8338438.891
21.22860672	8097965.39
22.40446372	13449662.28
22.48346475	4974905.658
21.24940556	18150330.44
21.20431911	17010346.43
22.03376568	16594482.81
21.40457033	16367467.27
22.26276923	5327804.503
20.89419837	13293034.08
20.43660322	3427796.559
22.40087383	15323986.99
21.78162159	5895789.019
21.30520315	4666358.051
21.53300669	4996298.869
21.00339471	18914049.56
21.46018759	5029562.926
20.3236932	28850967.07
21.67275125	41851638.96
21.51180272	10632384.6
20.15373668	14583989.76
22.27659355	31059257.12
20.95600603	2136029.393
21.56880929	14163781.33
21.86146576	14543431.95
20.80207742	19359235.55
21.89605317	12713075.58
22.35776641	8732739.413
20.75389545	14762724.82
21.61820897	29580918.03
22.19264676	18381939.75
21.66244265	21946686.68
21.06440384	18501783.46
20.97125807	16421445.72
21.70797445	16595073.35
21.51543939	18350900.08
21.17154078	18845222.9
21.69091555	9241451.059
22.14625576	12573842.72
20.94970269	14377875.83
19.96856737	8731828.017
22.0094518	9569556.347
21.19051206	16567424.3
20.32494809	11120438.71
21.04954184	26502197.62
22.29156319	22541959.24
21.29221417	13489418.19
21.08882489	23362705.23
21.99444172	20284090.93
22.26671802	16627136.28
21.32936168	18825052.74
21.73920042	19675353.48
21.64920943	12819404.56
21.22194147	27124791.54
22.77023588	16417301.18
21.02139841	9562264.672
20.52050082	12056622.29
22.17182644	30961444.34
21.12150943	13374796.41
21.3383796	8916738.723
21.02995498	21479819.37
20.747671	9848246.882
21.12173245	25150230.68
22.6819903	16726613.85
21.19884823	25133514.41
22.05853702	17599205.14
21.6634967	2854099.748
20.87181403	25601151.23
21.03024113	37613865.58
22.07133142	19240512.19
21.50335894	10783826.41
21.61721233	12802075.25
21.61071159	19447571.61
20.98803798	8428756.415
21.7732431	33757964.6
21.92087431	27567646.28
22.56434954	12678360.12
20.36793989	9018209.83
20.94370614	20451214.83
21.69960322	14981194.47
21.06094616	14916986.59
21.87123871	18328523.9
21.30855388	11672363.92
21.10987239	12089468.81
20.14419583	23726066.83
22.4490078	16512325.61
20.41983733	15875853.15
21.49411301	11850631.14
20.12026908	10659880.33
21.49487696	17664935.41
21.98337916	20398887.31
21.27035662	11580674.53
22.01263322	16306810.92
21.68185065	16239146.96
21.24574983	8264782.875
22.12465331	14108639.62
22.0548958	13592628.06
22.19066597	25865709.48
21.36108173	7537303.547
21.62177033	17762248.45
21.00693712	5445868.908
21.93065632	21090374.72
21.61177776	25050876.89
22.00949242	21921703
21.90089837	29172744.54
22.20778596	19577865.94
20.72373234	26134074.02
21.28493677	12556200.07
20.98957827	33567416.69
20.9682507	7617193.571
20.54282483	10724165.72
21.53855079	12976707.7
21.73542412	22982320.92
20.65534023	33202982.08
21.55074869	22424765.22
22.00261625	8206013.759
21.03529969	9876123.396
21.4574167	12877163.62
22.17725253	19336170.34
21.30067707	16025604.41
21.71263778	24490306.35
21.42162851	24703493.22
21.14568974	12763846.73
21.76564502	30928413.88
20.3217839	27186261.84
20.91467333	4861290.518
22.37211178	3432378.992
22.6361867	7472507.227
22.05925428	23502265.99
21.56916635	8636473.256
21.73144743	10386504.48
20.42202686	18596705.11
20.95085309	27310269.92
21.30613672	13417086.86
21.35811121	26145318.24
21.87167396	9408543.97
20.91338593	4155748.97
21.23827257	21704060.67
21.37686453	16434137.84
21.41113171	17416751.17
21.46499634	6728428.364
21.2781749	9479430.243
20.96296688	4680784.308
20.69527749	6038987.683
21.53174204	7510732.933
20.96643887	40972821.57
21.88407264	9794761.38
20.29074541	2906404.153
21.29670513	18750112.77
22.23573553	7406338.591
21.39597028	16363508.46
21.83388317	4361285.642
21.88882609	27214432.22
20.94550847	32794650.18
21.14571056	15791323.7
22.27543371	20317632.75
21.24077801	14710238.89
21.21532338	26424778.28
22.14419136	33334106.08
21.54061777	11558346.19
22.06233734	5576194.958
22.05911027	16595918.06
20.84539939	5760248.883
22.59362367	12699826.26
21.97208491	4809372.579
22.70506705	28874819.32
21.32787433	5154642.197
21.31057124	34280784.66
20.92602785	5957315.36
21.67602103	8040717.038
21.36631884	15991759.41
21.16845894	27099526.83
21.55290106	13563539.56
21.40800873	19359933.8
21.73975792	15568451.82
20.18144965	4503881.928
20.78693223	41140704.86
20.7147851	17007415.75
22.33047517	11513654.99
21.79010017	18911272.09
21.62145913	22140706.81
20.46092685	29847667.26
21.88740287	10697215.73
21.21614732	7620367.625
21.63873311	5283709.073
21.4966808	27718457.41
21.16104824	13187504.44
21.06896601	10121318.75
22.50117664	11638393.24
20.50637921	24228945.55
20.20510441	13638887.25
21.36902893	5208412.2
20.83745983	15339583.97
22.07429865	9298250.269
20.87906479	18374456.75
20.46471848	13810676.12
21.28741903	28970113.84
21.58424409	2554458.831
21.00051951	22268694.36
20.51781125	11562855.83
22.33610229	13474433.33
21.85229076	36042841.86
21.9570583	15069884.5
21.14139113	24351245.96
21.56156121	15897061.54
21.43382039	30048978.75
21.32450056	19984494.52
21.30001646	18132085.16
21.02347157	21769833.57
21.51073941	11405273.12
21.15450825	33229736.58
21.65805554	3436349.56
21.88406489	10296408.55
20.76646341	15624098.95
21.14186724	21654753.1
21.56119169	23521614.87
21.56407792	26630701.1
21.1899059	39498484.35
20.76250442	14480551.29
22.94090049	9826191.115
21.51487124	15686532.78
20.46955526	14646869.71
21.92333135	5631042.699
21.45810549	20475847.33
21.08174527	8919772.888
20.37694035	33549384.7
21.70542199	13513601.07
21.21682285	8618908.74
21.15108938	26600835.12
21.29776656	3927145.296
21.03331977	11049146.37
21.22138444	15540002.45
21.25261704	21073022.97
20.51211049	19372399.63
20.87206556	18334794.59
21.28468206	22803926.25
20.73764466	24473784.05
20.37176159	29353825.97
21.62917332	16912803.19
20.79801834	13651943.05
21.66919445	13846843.1
21.38553208	24207585.43
21.80651044	4084099.524
21.3586167	22533006.92
20.13927165	9693655.978
21.5102706	24812581.05
22.10932845	20293324.07
22.39031732	8154987.355
21.71325187	19804885.91
20.59709284	7461116.454
20.41056601	16085882.32
20.92191011	4256448.769
22.13864185	16807518.45
21.51191003	14694365.68
21.38551974	23856586.17
21.25730445	12787998.52
21.90201239	7632753.115
22.00948815	21032822.95
22.40374561	5728515.13
21.21705986	10680381.9
19.7205446	13942867.91
21.37696514	19821922.06
20.47615979	9743640.232
21.44462228	18150427.32
21.41467325	40046174.8
20.80012007	29772688.15
21.65255347	11733248.21
19.93248708	10596018
23.09019107	8367876.518
21.29706051	4515155.155
22.20608808	10097772.12
21.30542736	33560251.98
21.95106186	12114116.58
21.33392607	1704165.122
20.16651829	17278044.24
20.92551633	12530684.93
21.88236735	25035838.97
21.47278075	8631706.429
21.81797499	14732626.43
21.22231739	7821817.103
20.59007744	40392911.89
20.97131096	26968544.88
21.96263769	8030044.14
20.27874595	17326263.39
22.3788818	13104590.71
22.12272407	23088215.26
21.32525244	22064391.91
21.78658589	5923274.762
21.47361565	10866362.57
21.24798808	27189650.11
20.99410338	17605980.09
21.69660975	21058660.51
21.95609767	19114025.36
20.74763916	23493158.59
21.6423091	31088211.55
21.54499721	21123226.24
21.92690721	20992084.42
21.36629034	17234467
22.0940135	14245140.98
20.60257337	10445749.39
21.08720914	8096845.738
21.13183035	14436989.68
22.09208307	7582331.905
20.48659821	11312339.78
20.62933728	10297580.63
20.83277943	27998583.68
21.11060373	20028050.18
21.82879711	5480588.328
21.00923385	4419568.156
21.93540525	11255661.86
2.11E+01	6410698.274
